# Supplementary material for: [8-(4-But­oxy­benzo­yl)-2,7-dimeth­oxy­naphthalen-1-yl](4-but­oxy­phen­yl)methanone
Source: Acta Crystallogr Sect E Struct Rep Online. 2011 Nov 19;67(Pt 12):o3354. doi: 10.1107/S1600536811048550 (PMC3238999; doi:10.1107/S1600536811048550)
Supplement: Supplementary file 1 [file e-67-o3354-sup1.cif]

##############################################################################
#                                                                            #
# This CIF contains the data in a paper accepted for publication in          #
# Acta Crystallographica Section E. It conforms to the requirements of       #
# Notes for Authors for Acta Crystallographica Section E, and has been       #
# peer reviewed under the auspices of the IUCr Commission on Journals.       #
#                                                                            #
# Full details of the Crystallographic Information File format               #
# are given in the paper "The Crystallographic Information File (CIF):       #
# a New Standard Archive File for Crystallography" by S. R. Hall, F. H.      #
# Allen and I. D. Brown [Acta Cryst. (1991), A47, 655-685].                  #
#                                                                            #
# The current version of the core CIF dictionary is obtainable from          #
# ftp://ftp.iucr.org/pub/cif_core.dic.                                       #
#                                                                            #
# Software is freely available for graphical display of the structure(s)     #
# in this CIF. For information consult the CIF software page                 #
# http://www.iucr.org/resources/cif/software.                                #
#                                                                            #
# This file may be used for bona fide research purposes within the           #
# scientific community so long as proper attribution is given to the journal # 
# article from which it was obtained.                                        #
#                                                                            #
##############################################################################
data_1_8-obu-shelxl
_audit_creation_method     SHELXL-97
data_global
_journal_date_recd_electronic     2011-11-05
_journal_date_accepted     2011-11-15
_journal_name_full     'Acta Crystallographica, Section E'
_journal_year     2011
_journal_volume     67
_journal_issue     12
_journal_page_first     o3354
_journal_page_last     o3354
_journal_paper_category     QO
_journal_coeditor_code     GK2430
_publ_contact_author_name     'Akiko Okamoto'
_publ_contact_author_address
;
Department of Organic and Polymer Materials Chemistry,
Tokyo University of Agriculture & Technology, Koganei, Tokyo 184-8588, Japan
;
_publ_contact_author_email     aokamoto@cc.tuat.ac.jp
_publ_contact_author_fax     '+81-42-388-7291'
_publ_contact_author_phone     '+81-42-388-7601'
_publ_section_title
;
[8-(4-Butoxybenzoyl)-2,7-dimethoxynaphthalen-1-yl](4-butoxyphenyl)methanone
;
loop_
    _publ_author_name
    _publ_author_footnote
    _publ_author_address
    'Sasagawa, Kosuke' .
;
Department of Organic and Polymer Materials Chemistry,
Tokyo University of Agriculture & Technology, Koganei, Tokyo 184-8588, Japan
;
    'Muto, Toyokazu' .
;
Department of Organic and Polymer Materials Chemistry,
Tokyo University of Agriculture & Technology, Koganei, Tokyo 184-8588, Japan
;
    'Okamoto, Akiko' .
;
Department of Organic and Polymer Materials Chemistry,
Tokyo University of Agriculture & Technology, Koganei, Tokyo 184-8588, Japan
;
    'Oike, Hideaki' .
;
Department of Organic and Polymer Materials Chemistry,
Tokyo University of Agriculture & Technology, Koganei, Tokyo 184-8588, Japan
;
    'Yonezawa, Noriyuki' .
;
Department of Organic and Polymer Materials Chemistry,
Tokyo University of Agriculture & Technology, Koganei, Tokyo 184-8588, Japan
;
data_I
_chemical_name_systematic
;
[8-(4-Butoxybenzoyl)-2,7-dimethoxynaphthalen-1-yl](4-butoxyphenyl)methanone
;
_chemical_name_common     ?
_chemical_formula_moiety     'C34 H36 O6'
_chemical_formula_sum     'C34 H36 O6'
_chemical_formula_iupac     'C34 H36 O6'
_chemical_formula_weight     540.63
_chemical_melting_point     ?
_symmetry_cell_setting     orthorhombic
_symmetry_space_group_name_H-M     'P b c n'
_symmetry_space_group_name_Hall     '-P 2n 2ab'
loop_
    _symmetry_equiv_pos_as_xyz
    'x, y, z'
    '-x+1/2, y+1/2, z'
    'x, -y, z+1/2'
    '-x+1/2, -y+1/2, z+1/2'
    '-x, -y, -z'
    'x-1/2, -y-1/2, -z'
    '-x, y, -z-1/2'
    'x-1/2, y-1/2, -z-1/2'
_cell_length_a     11.0930(2)
_cell_length_b     20.0537(3)
_cell_length_c     13.1409(2)
_cell_angle_alpha     90.00
_cell_angle_beta     90.00
_cell_angle_gamma     90.00
_cell_volume     2923.26(8)
_cell_formula_units_Z     4
_cell_measurement_reflns_used     47089
_cell_measurement_theta_min     3.37
_cell_measurement_theta_max     68.24
_cell_measurement_temperature     193(2)
_exptl_crystal_description     block
_exptl_crystal_colour     colorless
_exptl_crystal_size_max     0.60
_exptl_crystal_size_mid     0.40
_exptl_crystal_size_min     0.20
_exptl_crystal_density_diffrn     1.228
_exptl_crystal_density_meas     ?
_exptl_crystal_density_method     'not measured'
_exptl_crystal_F_000     1152
_exptl_absorpt_coefficient_mu     0.671
_exptl_absorpt_correction_type     numerical
_exptl_absorpt_process_details
;
(NUMABS; Higashi, 1999)
;
_exptl_absorpt_correction_T_min     0.689
_exptl_absorpt_correction_T_max     0.878
_diffrn_ambient_temperature     193(2)
_diffrn_radiation_type     CuK\a
_diffrn_radiation_wavelength     1.54187
_diffrn_radiation_source     'fine-focus sealed tube'
_diffrn_radiation_monochromator     graphite
_diffrn_measurement_device_type     'Rigaku R-AXIS RAPID'
_diffrn_measurement_method     \w
_diffrn_detector_area_resol_mean     10.000
_diffrn_reflns_number     50625
_diffrn_reflns_av_R_equivalents     0.0277
_diffrn_reflns_av_sigmaI/netI     0.0087
_diffrn_reflns_theta_min     4.41
_diffrn_reflns_theta_max     68.24
_diffrn_reflns_theta_full     68.24
_diffrn_measured_fraction_theta_max     1.000
_diffrn_measured_fraction_theta_full     1.000
_diffrn_reflns_limit_h_min     -13
_diffrn_reflns_limit_h_max     13
_diffrn_reflns_limit_k_min     -24
_diffrn_reflns_limit_k_max     24
_diffrn_reflns_limit_l_min     -15
_diffrn_reflns_limit_l_max     15
_diffrn_standards_number     0
_diffrn_standards_interval_count     0
_diffrn_standards_interval_time     0
_diffrn_standards_decay_%     0
_refine_special_details
;
Refinement of <i>F</i>^2^ against ALL reflections. The weighted <i>R</i>-factor
<i>wR</i> and goodness of fit <i>S</i> are based on <i>F</i>^2^, conventional
<i>R</i>-factors <i>R</i> are based on <i>F</i>, with <i>F</i> set to zero for
negative <i>F</i>^2^. The threshold expression of <i>F</i>^2^ >
\s(<i>F</i>^2^) is used only for calculating <i>R</i>-factors(gt) <i>etc</i>.
and is not relevant to the choice of reflections for refinement.
<i>R</i>-factors based on <i>F</i>^2^ are statistically about twice as large
as those based on <i>F</i>, and <i>R</i>- factors based on ALL data will be
even larger.
;
_reflns_number_total     2679
_reflns_number_gt     2542
_reflns_threshold_expression     I>2sigma(I)
_refine_ls_structure_factor_coef     Fsqd
_refine_ls_matrix_type     full
_refine_ls_R_factor_all     0.0377
_refine_ls_R_factor_gt     0.0365
_refine_ls_wR_factor_gt     0.1040
_refine_ls_wR_factor_ref     0.1051
_refine_ls_goodness_of_fit_ref     1.041
_refine_ls_restrained_S_all     1.041
_refine_ls_number_reflns     2679
_refine_ls_number_parameters     185
_refine_ls_number_restraints     0
_refine_ls_hydrogen_treatment     constr
_refine_ls_weighting_scheme     calc
_refine_ls_weighting_details
         'calc w=1/[\s^2^(Fo^2^)+(0.0608P)^2^+0.5804P] where P=(Fo^2^+2Fc^2^)/3'
_atom_sites_solution_hydrogens     geom
_atom_sites_solution_primary     direct
_atom_sites_solution_secondary     difmap
_refine_ls_shift/su_max     0.000
_refine_ls_shift/su_mean     0.000
_refine_diff_density_max     0.269
_refine_diff_density_min     -0.158
_refine_ls_extinction_method     'SHELXL97 (Sheldrick, 2008)'
_refine_ls_extinction_coef     0.0027(2)
_refine_ls_extinction_expression
                                  'Fc^*^=kFc[1+0.001xFc^2^\l^3^/sin(2\q)]^-1/4^'
loop_
    _atom_type_symbol
    _atom_type_description
    _atom_type_scat_dispersion_real
    _atom_type_scat_dispersion_imag
    _atom_type_scat_source
    'C' 'C' 0.0181 0.0091
                         'International Tables Vol C Tables 4.2.6.8 and 6.1.1.4'
    'H' 'H' 0.0000 0.0000
                         'International Tables Vol C Tables 4.2.6.8 and 6.1.1.4'
    'O' 'O' 0.0492 0.0322
                         'International Tables Vol C Tables 4.2.6.8 and 6.1.1.4'
_computing_data_collection     'PROCESS-AUTO (Rigaku, 1998)'
_computing_cell_refinement     'PROCESS-AUTO (Rigaku, 1998)'
_computing_data_reduction     'CrystalStructure (Rigaku, 2010)'
_computing_structure_solution     'SIR2004 (Burla <i>et al.</i>, 2005)'
_computing_structure_refinement     'SHELXL97 (Sheldrick, 2008)'
_computing_molecular_graphics     'ORTEPIII (Burnett & Johnson, 1996)'
_computing_publication_material     'SHELXL97 (Sheldrick, 2008)'
loop_
    _atom_site_type_symbol
    _atom_site_label
    _atom_site_fract_x
    _atom_site_fract_y
    _atom_site_fract_z
    _atom_site_U_iso_or_equiv
    _atom_site_adp_type
    _atom_site_calc_flag
    _atom_site_refinement_flags
    _atom_site_occupancy
    _atom_site_symmetry_multiplicity
    _atom_site_disorder_assembly
    _atom_site_disorder_group
    O O1 0.75396(7) 0.21648(4) 0.08148(6) 0.0440(2) Uani d . 1 1 . .
    O O2 0.54194(7) 0.32529(4) 0.13838(6) 0.0393(2) Uani d . 1 1 . .
    O O3 0.98869(7) 0.41391(4) 0.40338(6) 0.0393(2) Uani d . 1 1 . .
    C C1 0.58364(10) 0.07697(5) 0.18871(8) 0.0412(3) Uani d . 1 1 . .
    H H1 0.5810 0.0296 0.1871 0.049 Uiso calc R 1 1 . .
    C C2 0.66800(10) 0.10911(6) 0.13181(9) 0.0413(3) Uani d . 1 1 . .
    H H2 0.7227 0.0847 0.0906 0.050 Uiso calc R 1 1 . .
    C C3 0.5000 0.11152(7) 0.2500 0.0353(3) Uani d S 1 2 . .
    C C4 0.67285(10) 0.17957(5) 0.13508(8) 0.0357(3) Uani d . 1 1 . .
    C C5 0.5000 0.18316(7) 0.2500 0.0301(3) Uani d S 1 2 . .
    C C6 0.59200(9) 0.21598(5) 0.19277(7) 0.0308(2) Uani d . 1 1 . .
    C C7 0.85144(11) 0.18354(7) 0.03189(10) 0.0516(3) Uani d . 1 1 . .
    H H7A 0.8196 0.1527 -0.0193 0.062 Uiso calc R 1 1 . .
    H H7B 0.8987 0.1586 0.0822 0.062 Uiso calc R 1 1 . .
    H H7C 0.9031 0.2167 -0.0013 0.062 Uiso calc R 1 1 . .
    C C8 0.60813(9) 0.29099(5) 0.19033(7) 0.0304(2) Uani d . 1 1 . .
    C C9 0.79477(9) 0.28188(5) 0.29938(8) 0.0343(3) Uani d . 1 1 . .
    H H9 0.7888 0.2347 0.2965 0.041 Uiso calc R 1 1 . .
    C C10 0.70756(9) 0.32031(5) 0.25103(7) 0.0303(2) Uani d . 1 1 . .
    C C11 0.89010(10) 0.31051(5) 0.35162(8) 0.0361(3) Uani d . 1 1 . .
    H H11 0.9489 0.2833 0.3837 0.043 Uiso calc R 1 1 . .
    C C12 0.71586(9) 0.38984(5) 0.25911(8) 0.0339(3) Uani d . 1 1 . .
    H H12 0.6561 0.4171 0.2283 0.041 Uiso calc R 1 1 . .
    C C13 0.89867(9) 0.37990(5) 0.35653(8) 0.0335(2) Uani d . 1 1 . .
    C C14 0.80960(10) 0.41894(5) 0.31120(8) 0.0356(3) Uani d . 1 1 . .
    H H14 0.8137 0.4661 0.3164 0.043 Uiso calc R 1 1 . .
    C C15 1.08084(9) 0.37643(5) 0.45496(8) 0.0372(3) Uani d . 1 1 . .
    H H15A 1.1186 0.3443 0.4075 0.045 Uiso calc R 1 1 . .
    H H15B 1.0454 0.3512 0.5124 0.045 Uiso calc R 1 1 . .
    C C16 1.17371(10) 0.42488(6) 0.49380(9) 0.0426(3) Uani d . 1 1 . .
    H H16A 1.1332 0.4600 0.5342 0.051 Uiso calc R 1 1 . .
    H H16B 1.2141 0.4466 0.4354 0.051 Uiso calc R 1 1 . .
    C C17 1.26786(11) 0.39032(8) 0.55954(10) 0.0554(4) Uani d . 1 1 . .
    H H17A 1.2301 0.3767 0.6246 0.067 Uiso calc R 1 1 . .
    H H17B 1.2955 0.3494 0.5244 0.067 Uiso calc R 1 1 . .
    C C18 1.37590(14) 0.43398(11) 0.58200(19) 0.0991(8) Uani d . 1 1 . .
    H H18A 1.4270 0.4122 0.6329 0.119 Uiso calc R 1 1 . .
    H H18B 1.3484 0.4771 0.6083 0.119 Uiso calc R 1 1 . .
    H H18C 1.4222 0.4409 0.5194 0.119 Uiso calc R 1 1 . .
loop_
    _atom_site_aniso_label
    _atom_site_aniso_U_11
    _atom_site_aniso_U_22
    _atom_site_aniso_U_33
    _atom_site_aniso_U_12
    _atom_site_aniso_U_13
    _atom_site_aniso_U_23
    O1 0.0409(4) 0.0484(5) 0.0426(4) 0.0008(3) 0.0116(3) -0.0090(3)
    O2 0.0404(4) 0.0392(4) 0.0384(4) 0.0020(3) -0.0056(3) 0.0044(3)
    O3 0.0378(4) 0.0335(4) 0.0464(5) -0.0054(3) -0.0045(3) -0.0031(3)
    C1 0.0504(7) 0.0292(5) 0.0441(6) 0.0062(4) -0.0142(5) -0.0048(4)
    C2 0.0433(6) 0.0391(6) 0.0415(6) 0.0099(5) -0.0049(5) -0.0110(5)
    C3 0.0404(8) 0.0297(7) 0.0357(7) 0.000 -0.0121(6) 0.000
    C4 0.0349(6) 0.0395(6) 0.0326(5) 0.0017(4) -0.0035(4) -0.0062(4)
    C5 0.0314(7) 0.0305(7) 0.0285(7) 0.000 -0.0068(5) 0.000
    C6 0.0313(5) 0.0319(5) 0.0292(5) 0.0001(4) -0.0045(4) -0.0031(4)
    C7 0.0383(6) 0.0677(8) 0.0489(7) 0.0064(6) 0.0056(5) -0.0180(6)
    C8 0.0309(5) 0.0337(5) 0.0266(5) 0.0006(4) 0.0048(4) 0.0007(4)
    C9 0.0373(5) 0.0274(5) 0.0381(6) -0.0016(4) -0.0001(4) 0.0000(4)
    C10 0.0315(5) 0.0310(5) 0.0285(5) -0.0015(4) 0.0046(4) 0.0011(4)
    C11 0.0351(5) 0.0326(5) 0.0406(6) 0.0006(4) -0.0039(4) 0.0012(4)
    C12 0.0359(5) 0.0316(5) 0.0341(5) 0.0012(4) 0.0024(4) 0.0030(4)
    C13 0.0336(5) 0.0338(5) 0.0331(5) -0.0054(4) 0.0037(4) -0.0029(4)
    C14 0.0407(6) 0.0270(5) 0.0392(6) -0.0026(4) 0.0038(4) 0.0005(4)
    C15 0.0344(5) 0.0382(6) 0.0392(6) -0.0016(4) 0.0018(4) -0.0031(4)
    C16 0.0382(6) 0.0439(6) 0.0456(6) -0.0028(5) 0.0004(5) -0.0104(5)
    C17 0.0433(7) 0.0710(9) 0.0520(7) 0.0103(6) -0.0045(6) -0.0159(6)
    C18 0.0470(8) 0.1050(14) 0.1453(18) 0.0234(9) -0.0338(10) -0.0661(13)
_geom_special_details
;
All e.s.d.'s (except the e.s.d. in the dihedral angle between two l.s. planes)
are estimated using the full covariance matrix. The cell e.s.d.'s are taken
into account individually in the estimation of e.s.d.'s in distances, angles
and torsion angles; correlations between e.s.d.'s in cell parameters are only
used when they are defined by crystal symmetry. An approximate (isotropic)
treatment of cell e.s.d.'s is used for estimating e.s.d.'s involving l.s.
planes.
;
loop_
    _geom_bond_atom_site_label_1
    _geom_bond_atom_site_label_2
    _geom_bond_site_symmetry_2
    _geom_bond_distance
    _geom_bond_publ_flag
    O1 C4 . 1.3615(13) ?
    O1 C7 . 1.4249(13) ?
    O2 C8 . 1.2159(12) ?
    O3 C13 . 1.3570(12) ?
    O3 C15 . 1.4384(13) ?
    C1 C2 . 1.3602(16) ?
    C1 C3 . 1.4106(13) ?
    C1 H1 . 0.9500 ?
    C2 C4 . 1.4146(16) ?
    C2 H2 . 0.9500 ?
    C3 C1 7_656 1.4106(13) ?
    C3 C5 . 1.437(2) ?
    C4 C6 . 1.3828(14) ?
    C5 C6 . 1.4284(12) ?
    C5 C6 7_656 1.4284(12) ?
    C6 C8 . 1.5151(14) ?
    C7 H7A . 0.9800 ?
    C7 H7B . 0.9800 ?
    C7 H7C . 0.9800 ?
    C8 C10 . 1.4828(14) ?
    C9 C11 . 1.3853(14) ?
    C9 C10 . 1.3906(14) ?
    C9 H9 . 0.9500 ?
    C10 C12 . 1.4012(14) ?
    C11 C13 . 1.3963(14) ?
    C11 H11 . 0.9500 ?
    C12 C14 . 1.3750(15) ?
    C12 H12 . 0.9500 ?
    C13 C14 . 1.3942(15) ?
    C14 H14 . 0.9500 ?
    C15 C16 . 1.5052(15) ?
    C15 H15A . 0.9900 ?
    C15 H15B . 0.9900 ?
    C16 C17 . 1.5222(17) ?
    C16 H16A . 0.9900 ?
    C16 H16B . 0.9900 ?
    C17 C18 . 1.513(2) ?
    C17 H17A . 0.9900 ?
    C17 H17B . 0.9900 ?
    C18 H18A . 0.9800 ?
    C18 H18B . 0.9800 ?
    C18 H18C . 0.9800 ?
loop_
    _geom_angle_atom_site_label_1
    _geom_angle_atom_site_label_2
    _geom_angle_atom_site_label_3
    _geom_angle_site_symmetry_1
    _geom_angle_site_symmetry_3
    _geom_angle
    _geom_angle_publ_flag
    C4 O1 C7 . . 119.09(10) ?
    C13 O3 C15 . . 118.31(8) ?
    C2 C1 C3 . . 122.25(10) ?
    C2 C1 H1 . . 118.9 ?
    C3 C1 H1 . . 118.9 ?
    C1 C2 C4 . . 118.87(10) ?
    C1 C2 H2 . . 120.6 ?
    C4 C2 H2 . . 120.6 ?
    C1 C3 C1 7_656 . 121.15(13) ?
    C1 C3 C5 7_656 . 119.42(7) ?
    C1 C3 C5 . . 119.42(7) ?
    O1 C4 C6 . . 115.16(9) ?
    O1 C4 C2 . . 123.54(10) ?
    C6 C4 C2 . . 121.29(10) ?
    C6 C5 C6 . 7_656 125.13(13) ?
    C6 C5 C3 . . 117.44(6) ?
    C6 C5 C3 7_656 . 117.44(6) ?
    C4 C6 C5 . . 120.58(10) ?
    C4 C6 C8 . . 115.85(9) ?
    C5 C6 C8 . . 123.57(9) ?
    O1 C7 H7A . . 109.5 ?
    O1 C7 H7B . . 109.5 ?
    H7A C7 H7B . . 109.5 ?
    O1 C7 H7C . . 109.5 ?
    H7A C7 H7C . . 109.5 ?
    H7B C7 H7C . . 109.5 ?
    O2 C8 C10 . . 121.79(9) ?
    O2 C8 C6 . . 120.15(9) ?
    C10 C8 C6 . . 118.05(8) ?
    C11 C9 C10 . . 121.85(9) ?
    C11 C9 H9 . . 119.1 ?
    C10 C9 H9 . . 119.1 ?
    C9 C10 C12 . . 118.11(9) ?
    C9 C10 C8 . . 122.92(9) ?
    C12 C10 C8 . . 118.97(9) ?
    C9 C11 C13 . . 119.21(10) ?
    C9 C11 H11 . . 120.4 ?
    C13 C11 H11 . . 120.4 ?
    C14 C12 C10 . . 120.65(10) ?
    C14 C12 H12 . . 119.7 ?
    C10 C12 H12 . . 119.7 ?
    O3 C13 C14 . . 115.67(9) ?
    O3 C13 C11 . . 124.88(10) ?
    C14 C13 C11 . . 119.45(9) ?
    C12 C14 C13 . . 120.68(9) ?
    C12 C14 H14 . . 119.7 ?
    C13 C14 H14 . . 119.7 ?
    O3 C15 C16 . . 108.00(9) ?
    O3 C15 H15A . . 110.1 ?
    C16 C15 H15A . . 110.1 ?
    O3 C15 H15B . . 110.1 ?
    C16 C15 H15B . . 110.1 ?
    H15A C15 H15B . . 108.4 ?
    C15 C16 C17 . . 111.61(10) ?
    C15 C16 H16A . . 109.3 ?
    C17 C16 H16A . . 109.3 ?
    C15 C16 H16B . . 109.3 ?
    C17 C16 H16B . . 109.3 ?
    H16A C16 H16B . . 108.0 ?
    C18 C17 C16 . . 113.00(14) ?
    C18 C17 H17A . . 109.0 ?
    C16 C17 H17A . . 109.0 ?
    C18 C17 H17B . . 109.0 ?
    C16 C17 H17B . . 109.0 ?
    H17A C17 H17B . . 107.8 ?
    C17 C18 H18A . . 109.5 ?
    C17 C18 H18B . . 109.5 ?
    H18A C18 H18B . . 109.5 ?
    C17 C18 H18C . . 109.5 ?
    H18A C18 H18C . . 109.5 ?
    H18B C18 H18C . . 109.5 ?
loop_
    _geom_torsion_atom_site_label_1
    _geom_torsion_atom_site_label_2
    _geom_torsion_atom_site_label_3
    _geom_torsion_atom_site_label_4
    _geom_torsion_site_symmetry_1
    _geom_torsion_site_symmetry_2
    _geom_torsion_site_symmetry_3
    _geom_torsion_site_symmetry_4
    _geom_torsion
    _geom_torsion_publ_flag
    C3 C1 C2 C4 . . . . 0.70(15) ?
    C2 C1 C3 C1 . . . 7_656 -177.57(11) ?
    C2 C1 C3 C5 . . . . 2.43(11) ?
    C7 O1 C4 C6 . . . . 170.91(9) ?
    C7 O1 C4 C2 . . . . -10.34(15) ?
    C1 C2 C4 O1 . . . . 179.73(9) ?
    C1 C2 C4 C6 . . . . -1.59(16) ?
    C1 C3 C5 C6 7_656 . . . 175.43(7) ?
    C1 C3 C5 C6 . . . . -4.57(7) ?
    C1 C3 C5 C6 7_656 . . 7_656 -4.57(7) ?
    C1 C3 C5 C6 . . . 7_656 175.43(7) ?
    O1 C4 C6 C5 . . . . 178.06(7) ?
    C2 C4 C6 C5 . . . . -0.73(14) ?
    O1 C4 C6 C8 . . . . -1.84(13) ?
    C2 C4 C6 C8 . . . . 179.37(9) ?
    C6 C5 C6 C4 7_656 . . . -176.24(10) ?
    C3 C5 C6 C4 . . . . 3.76(10) ?
    C6 C5 C6 C8 7_656 . . . 3.65(7) ?
    C3 C5 C6 C8 . . . . -176.35(7) ?
    C4 C6 C8 O2 . . . . 102.15(11) ?
    C5 C6 C8 O2 . . . . -77.75(12) ?
    C4 C6 C8 C10 . . . . -76.66(11) ?
    C5 C6 C8 C10 . . . . 103.44(10) ?
    C11 C9 C10 C12 . . . . -2.11(15) ?
    C11 C9 C10 C8 . . . . 176.85(9) ?
    O2 C8 C10 C9 . . . . -170.62(9) ?
    C6 C8 C10 C9 . . . . 8.16(14) ?
    O2 C8 C10 C12 . . . . 8.33(14) ?
    C6 C8 C10 C12 . . . . -172.88(9) ?
    C10 C9 C11 C13 . . . . 0.42(16) ?
    C9 C10 C12 C14 . . . . 1.70(15) ?
    C8 C10 C12 C14 . . . . -177.30(9) ?
    C15 O3 C13 C14 . . . . 177.64(9) ?
    C15 O3 C13 C11 . . . . -2.08(14) ?
    C9 C11 C13 O3 . . . . -178.58(9) ?
    C9 C11 C13 C14 . . . . 1.70(15) ?
    C10 C12 C14 C13 . . . . 0.38(15) ?
    O3 C13 C14 C12 . . . . 178.15(9) ?
    C11 C13 C14 C12 . . . . -2.11(15) ?
    C13 O3 C15 C16 . . . . 176.09(9) ?
    O3 C15 C16 C17 . . . . 173.78(9) ?
    C15 C16 C17 C18 . . . . 168.20(12) ?
loop_
    _geom_hbond_atom_site_label_D
    _geom_hbond_atom_site_label_H
    _geom_hbond_atom_site_label_A
    _geom_hbond_site_symmetry_A
    _geom_hbond_distance_DH
    _geom_hbond_distance_HA
    _geom_hbond_distance_DA
    _geom_hbond_angle_DHA
    _geom_hbond_publ_flag
    C7 H7A Cg 4_654 0.98 2.68 3.5056(14) 142 y
