# Supplementary material for: [8-(4-But­oxy­benzo­yl)-2,7-dimeth­oxy­naphthalen-1-yl](4-but­oxy­phen­yl)methanone
Source: Acta Crystallogr Sect E Struct Rep Online. 2011 Nov 19;67(Pt 12):o3354. doi: 10.1107/S1600536811048550 (PMC3238999; doi:10.1107/S1600536811048550)
Supplement: Supplementary file 2 [file e-67-o3354-Isup2.hkl]

#
# h,k,l, Fc-squared, Fo-squared, sigma(Fo-squared) and status flag
#
data_I
_shelx_title ' YoneLab_110414_'
_shelx_refln_list_code          4
_shelx_F_calc_maximum      251.39
_exptl_crystal_F_000      1152.00
_reflns_d_resolution_high  0.8301
 
loop_
 _symmetry_equiv_pos_as_xyz
 'x, y, z'
 '-x+1/2, y+1/2, z'
 'x, -y, z+1/2'
 '-x+1/2, -y+1/2, z+1/2'
 '-x, -y, -z'
 'x-1/2, -y-1/2, -z'
 '-x, y, -z-1/2'
 'x-1/2, y-1/2, -z-1/2'
 
_cell_length_a    11.0930
_cell_length_b    20.0537
_cell_length_c    13.1409
_cell_angle_alpha  90.000
_cell_angle_beta   90.000
_cell_angle_gamma  90.000
 
_shelx_F_squared_multiplier     1.000
 
loop_
 _refln_index_h
 _refln_index_k
 _refln_index_l
 _refln_F_squared_calc
 _refln_F_squared_meas
 _refln_F_squared_sigma
 _refln_observed_status
   2   0   0     9520.94     8600.40     78.78 o
   4   0   0       69.75       79.87      0.74 o
   6   0   0      283.35      263.16      1.99 o
   8   0   0      141.31      147.81      1.94 o
  10   0   0     1988.92     1974.83     34.41 o
  12   0   0      261.98      268.33      7.08 o
   1   1   0    25207.54    26379.08    426.31 o
   3   1   0        9.56       14.04      0.40 o
   5   1   0      447.49      477.38      2.18 o
   7   1   0      196.09      210.10      1.14 o
   9   1   0       95.62       85.91      1.17 o
  11   1   0     2914.80     3044.67     44.85 o
  13   1   0       37.44       38.70      2.69 o
   0   2   0    28159.26    26116.88    735.35 o
   2   2   0     1921.48     1892.16      8.79 o
   4   2   0      121.24      143.73      0.87 o
   6   2   0     2479.69     2775.51     16.31 o
   8   2   0      147.97      159.62      1.44 o
  10   2   0        5.48       12.50      0.80 o
  12   2   0       20.78       19.92      1.52 o
   1   3   0     1847.27     1687.17      7.15 o
   3   3   0       15.16        9.47      0.26 o
   5   3   0     2266.52     2571.51     14.18 o
   7   3   0      424.23      487.36      2.48 o
   9   3   0       71.63       75.48      1.14 o
  11   3   0     1586.55     1588.37     19.45 o
  13   3   0       12.36       11.67      1.05 o
   0   4   0    48522.00    45791.61    816.66 o
   2   4   0      615.46      582.23      3.13 o
   4   4   0      348.59      380.27      2.11 o
   6   4   0     1116.49     1172.17      6.06 o
   8   4   0      138.81      142.72      1.34 o
  10   4   0      118.78      114.90      1.74 o
  12   4   0      114.19      122.61      1.89 o
   1   5   0    19322.06    17878.53    142.04 o
   3   5   0      391.99      399.62      1.62 o
   5   5   0      301.88      335.58      1.74 o
   7   5   0      471.83      514.77      3.14 o
   9   5   0      274.15      251.59      2.43 o
  11   5   0      294.36      282.46      3.75 o
  13   5   0        0.00        0.22      0.66 o
   0   6   0    11462.77    10460.86    107.91 o
   2   6   0     1488.55     1543.87      7.32 o
   4   6   0      858.17      924.47      4.50 o
   6   6   0        3.17       11.53      0.38 o
   8   6   0      111.75       92.35      1.15 o
  10   6   0      403.64      413.83      4.28 o
  12   6   0      250.64      248.67      3.19 o
   1   7   0     2706.54     2801.42     13.97 o
   3   7   0       18.81       23.71      0.32 o
   5   7   0     5523.20     5621.60     39.80 o
   7   7   0      277.30      289.68      2.22 o
   9   7   0       44.35       42.38      1.08 o
  11   7   0      381.01      372.26      4.01 o
   0   8   0    20241.29    20242.92    256.44 o
   2   8   0      383.06      325.87      1.39 o
   4   8   0      848.63      768.84      4.58 o
   6   8   0     1856.89     1896.24     13.38 o
   8   8   0        0.44        3.04      0.47 o
  10   8   0        3.17        2.02      0.60 o
  12   8   0       91.66       87.19      1.80 o
   1   9   0     6414.00     6427.96     40.26 o
   3   9   0      231.16      237.62      1.24 o
   5   9   0      196.37      176.25      1.07 o
   7   9   0        1.14        3.12      0.50 o
   9   9   0       44.99       50.88      1.08 o
  11   9   0       76.78       58.02      1.09 o
   0  10   0    26776.56    28696.75    396.45 o
   2  10   0      531.23      591.79      2.99 o
   4  10   0      352.65      396.07      3.00 o
   6  10   0        0.39        1.03      0.41 o
   8  10   0      371.58      367.10      3.32 o
  10  10   0      426.91      388.91      4.70 o
  12  10   0       59.88       63.00      1.80 o
   1  11   0       83.59       98.12      0.98 o
   3  11   0       99.04       76.19      0.68 o
   5  11   0      275.35      284.26      2.16 o
   7  11   0     1651.23     1645.46     16.08 o
   9  11   0       27.46       32.94      1.01 o
  11  11   0      570.26      550.32      7.72 o
   0  12   0        0.02        2.56      0.92 o
   2  12   0     1133.70     1049.75      5.62 o
   4  12   0      578.00      571.50      4.85 o
   6  12   0     5033.93     5012.56     56.50 o
   8  12   0      467.86      464.01      4.57 o
  10  12   0      119.64      113.74      2.67 o
   1  13   0       16.45       10.74      0.41 o
   3  13   0       70.42       65.20      0.79 o
   5  13   0     1855.01     1827.28     16.88 o
   7  13   0      540.94      556.81      5.81 o
   9  13   0        2.02        3.90      0.68 o
  11  13   0       54.76       51.93      1.44 o
   0  14   0      110.16      133.90      1.57 o
   2  14   0       29.11       26.65      0.65 o
   4  14   0      263.14      256.02      2.46 o
   6  14   0     1057.38     1051.57     11.53 o
   8  14   0        4.26        4.93      0.67 o
  10  14   0       62.18       76.09      1.35 o
   1  15   0      226.83      182.88      1.92 o
   3  15   0        1.20        1.49      0.52 o
   5  15   0        0.19        0.51      0.57 o
   7  15   0      896.15      898.60      8.98 o
   9  15   0        0.98        1.13      0.53 o
   0  16   0       43.88       33.45      1.39 o
   2  16   0      148.98      160.91      1.93 o
   4  16   0      791.70      803.69      7.12 o
   6  16   0       18.30       15.59      0.81 o
   8  16   0       25.40       30.10      1.14 o
  10  16   0        0.11        0.70      0.83 o
   1  17   0      121.24      152.95      1.84 o
   3  17   0       58.52       54.59      1.25 o
   5  17   0     1040.19     1013.20     10.95 o
   7  17   0      154.04      166.03      2.11 o
   9  17   0       10.31       13.33      1.29 o
   0  18   0      459.01      350.16      5.41 o
   2  18   0      553.28      521.50      5.38 o
   4  18   0      172.86      194.95      2.48 o
   6  18   0      320.87      334.19      3.43 o
   8  18   0        0.84        0.92      0.49 o
   1  19   0      521.48      468.91      5.36 o
   3  19   0       31.40       31.21      1.00 o
   5  19   0       11.59        8.85      0.77 o
   7  19   0       28.07       28.55      0.82 o
   0  20   0     3384.08     3212.88     52.84 o
   2  20   0        0.43        0.01      0.60 o
   4  20   0        1.09        3.01      0.56 o
   6  20   0        6.08        7.65      0.66 o
   1  21   0       71.76       72.96      1.50 o
   3  21   0      177.29      198.84      2.23 o
   5  21   0        6.00        7.44      1.05 o
   0  22   0        9.66        6.13      1.14 o
   2  22   0       22.95       15.59      0.79 o
   4  22   0      123.10      151.16      1.76 o
   1  23   0       30.80       27.71      1.05 o
   3  23   0       27.53       28.97      1.13 o
   0  24   0      170.02      132.73      2.53 o
   1   1   1     7127.30     6976.61     29.08 o
   2   1   1     4569.46     4468.98     17.86 o
   3   1   1      234.93      247.34      0.75 o
   4   1   1      363.60      385.12      1.31 o
   5   1   1      182.43      201.93      0.74 o
   6   1   1      391.16      393.87      1.36 o
   7   1   1       51.49       45.98      0.34 o
   8   1   1       52.89       53.64      0.49 o
   9   1   1       50.85       49.10      0.72 o
  10   1   1      143.22      137.60      1.33 o
  11   1   1       48.49       46.57      0.98 o
  12   1   1      299.46      302.84      3.19 o
  13   1   1       13.66       13.66      0.81 o
   0   2   1     7407.75     6695.13     39.20 o
   1   2   1      337.95      381.70      1.62 o
   2   2   1      250.58      266.39      1.10 o
   3   2   1       68.60       57.04      0.35 o
   4   2   1      386.60      402.41      1.20 o
   5   2   1     1686.09     1880.39      6.73 o
   6   2   1      143.63      168.20      0.65 o
   7   2   1       17.44       18.78      0.28 o
   8   2   1      176.24      152.90      0.92 o
   9   2   1        4.76        7.17      0.43 o
  10   2   1      658.66      679.75      4.78 o
  11   2   1       16.72       18.46      0.73 o
  12   2   1      902.41      965.85      9.09 o
  13   2   1      102.55      106.56      1.80 o
   1   3   1     3230.05     3031.59     11.21 o
   2   3   1      552.46      532.65      2.06 o
   3   3   1      340.41      309.07      1.15 o
   4   3   1       30.07       29.78      0.22 o
   5   3   1      883.27      973.02      3.13 o
   6   3   1        4.14        3.39      0.21 o
   7   3   1      338.85      364.25      1.34 o
   8   3   1       12.80       15.95      0.40 o
   9   3   1       93.68       90.11      1.00 o
  10   3   1      498.98      478.25      3.17 o
  11   3   1      198.03      193.15      1.87 o
  12   3   1        9.46       11.41      0.81 o
  13   3   1       73.44       75.97      1.31 o
   0   4   1     3928.30     3618.18     20.12 o
   1   4   1    20142.10    18983.81    111.34 o
   2   4   1      974.87      893.02      2.98 o
   3   4   1      733.21      715.14      2.27 o
   4   4   1     2380.27     2489.77      9.12 o
   5   4   1     2649.89     2921.40     11.37 o
   6   4   1     1918.13     2047.24      8.59 o
   7   4   1      854.54      844.30      3.43 o
   8   4   1       34.93       34.33      0.60 o
   9   4   1       31.18       34.92      0.66 o
  10   4   1       15.21       14.14      0.50 o
  11   4   1      197.76      210.98      1.98 o
  12   4   1      690.12      697.37      5.72 o
  13   4   1       10.51       10.63      0.94 o
   1   5   1      670.21      685.39      2.76 o
   2   5   1      883.18      836.16      3.23 o
   3   5   1      238.44      258.01      1.03 o
   4   5   1      853.12      919.03      2.92 o
   5   5   1    11262.68    12488.15     74.40 o
   6   5   1      328.93      295.24      1.26 o
   7   5   1        0.48        1.13      0.21 o
   8   5   1      139.84      127.92      1.01 o
   9   5   1       12.50       18.46      0.56 o
  10   5   1       16.65       18.27      0.58 o
  11   5   1       62.71       65.01      0.96 o
  12   5   1        2.44        2.78      0.47 o
  13   5   1       30.11       35.89      0.92 o
   0   6   1        0.67        0.56      0.20 o
   1   6   1     4422.09     4066.58     15.83 o
   2   6   1      186.29      176.96      0.69 o
   3   6   1     1445.16     1447.33      4.81 o
   4   6   1       37.08       43.62      0.34 o
   5   6   1     2386.00     2667.35     10.71 o
   6   6   1     1111.05     1234.28      4.93 o
   7   6   1      629.33      616.49      3.10 o
   8   6   1       38.06       34.48      0.58 o
   9   6   1       10.15        6.94      0.42 o
  10   6   1       14.66       16.42      0.54 o
  11   6   1      229.38      228.36      2.03 o
  12   6   1      248.23      240.28      1.97 o
   1   7   1     2631.58     2594.70      9.18 o
   2   7   1        3.15        3.84      0.27 o
   3   7   1      723.70      683.48      2.17 o
   4   7   1     1692.58     1671.24      6.04 o
   5   7   1      707.73      808.15      3.05 o
   6   7   1       75.97       60.44      0.46 o
   7   7   1      123.26      132.94      0.89 o
   8   7   1        9.49        9.49      0.45 o
   9   7   1        5.93        8.76      0.48 o
  10   7   1       70.53       56.08      0.75 o
  11   7   1       17.32       15.08      0.53 o
  12   7   1       40.97       40.79      0.76 o
   0   8   1       57.65       44.62      0.55 o
   1   8   1     1627.23     1649.86      5.99 o
   2   8   1      269.30      302.66      1.22 o
   3   8   1       12.86       17.52      0.27 o
   4   8   1        0.00        2.88      0.21 o
   5   8   1     1704.46     1761.30      7.60 o
   6   8   1      965.32     1079.31      4.69 o
   7   8   1       11.55       14.48      0.43 o
   8   8   1        1.32        0.64      0.30 o
   9   8   1       79.01       74.15      0.90 o
  10   8   1      429.27      413.02      3.02 o
  11   8   1       13.77       15.89      0.48 o
  12   8   1      147.65      151.82      2.13 o
   1   9   1      679.58      751.48      2.64 o
   2   9   1     1458.11     1541.77      5.70 o
   3   9   1       38.79       43.65      0.29 o
   4   9   1     1250.31     1245.92      5.16 o
   5   9   1      447.56      502.26      1.96 o
   6   9   1      106.09      115.19      0.71 o
   7   9   1      335.07      302.02      1.78 o
   8   9   1       70.27       62.80      0.77 o
   9   9   1        1.83        2.69      0.39 o
  10   9   1       53.95       44.48      0.73 o
  11   9   1       22.87       20.66      0.51 o
  12   9   1       75.41       82.76      1.22 o
   0  10   1      678.15      649.94      3.36 o
   1  10   1      170.99      190.34      0.74 o
   2  10   1       12.44       14.15      0.21 o
   3  10   1      217.41      235.02      0.89 o
   4  10   1     1837.92     1812.50      7.45 o
   5  10   1      140.07      151.44      0.81 o
   6  10   1      106.00      110.55      0.90 o
   7  10   1        0.14        0.61      0.37 o
   8  10   1        0.01        0.38      0.33 o
   9  10   1       44.08       36.14      0.65 o
  10  10   1       40.65       42.09      0.79 o
  11  10   1        0.58        1.43      0.35 o
  12  10   1        8.69       10.14      0.90 o
   1  11   1      100.10      116.46      0.56 o
   2  11   1      234.66      254.61      1.02 o
   3  11   1      186.85      146.76      0.63 o
   4  11   1      741.45      726.87      3.05 o
   5  11   1      345.96      331.87      1.74 o
   6  11   1       40.33       46.22      0.65 o
   7  11   1      190.35      184.49      1.56 o
   8  11   1       18.32       17.31      0.60 o
   9  11   1       72.76       74.33      0.94 o
  10  11   1       10.67       11.99      0.57 o
  11  11   1       33.60       34.65      0.74 o
   0  12   1      810.45      887.77      4.39 o
   1  12   1      274.23      301.46      1.10 o
   2  12   1        1.39        2.31      0.24 o
   3  12   1      612.21      591.46      2.44 o
   4  12   1       40.13       40.68      0.52 o
   5  12   1     2381.15     2221.68     14.82 o
   6  12   1     1707.75     1614.59     11.05 o
   7  12   1      108.52      105.42      1.27 o
   8  12   1       16.06       16.59      0.60 o
   9  12   1        0.16        1.85      0.44 o
  10  12   1       47.48       39.63      0.77 o
  11  12   1        1.35        1.05      0.35 o
   1  13   1      138.56      143.54      0.89 o
   2  13   1       60.84       55.11      0.45 o
   3  13   1      129.17      121.10      0.91 o
   4  13   1        2.62        3.36      0.35 o
   5  13   1     1599.57     1553.91     10.01 o
   6  13   1      561.63      547.92      3.67 o
   7  13   1      177.58      176.51      1.64 o
   8  13   1      119.18      121.30      1.28 o
   9  13   1       38.67       39.24      0.72 o
  10  13   1        7.79       10.39      0.55 o
  11  13   1       80.51       76.49      1.20 o
   0  14   1        3.16        5.95      0.41 o
   1  14   1       31.89       20.96      0.39 o
   2  14   1       10.01       14.81      0.47 o
   3  14   1        1.53        1.23      0.29 o
   4  14   1     1105.02     1043.56      6.22 o
   5  14   1      259.20      248.67      1.89 o
   6  14   1     1134.58     1125.37      7.68 o
   7  14   1        6.05        5.63      0.51 o
   8  14   1       28.41       28.60      0.67 o
   9  14   1        4.10        4.01      0.61 o
  10  14   1       15.65       13.69      0.58 o
   1  15   1       97.51       92.21      1.03 o
   2  15   1        6.99        5.85      0.44 o
   3  15   1       18.12       18.39      0.51 o
   4  15   1      109.36      113.78      1.04 o
   5  15   1     7914.76     8187.55     78.21 o
   6  15   1        0.01        1.75      0.54 o
   7  15   1        0.16        0.19      0.41 o
   8  15   1       16.85       12.50      0.55 o
   9  15   1       15.27       14.14      0.55 o
  10  15   1        0.90        0.56      0.51 o
   0  16   1        2.57        2.50      0.60 o
   1  16   1       14.19       14.13      0.52 o
   2  16   1        0.14        1.51      0.37 o
   3  16   1        1.34        2.96      0.53 o
   4  16   1       12.64       13.57      0.57 o
   5  16   1     1001.94      973.97      6.73 o
   6  16   1      937.98      915.16      6.59 o
   7  16   1       33.88       30.18      0.87 o
   8  16   1       61.54       72.76      0.97 o
   9  16   1       21.55       26.79      0.59 o
   1  17   1      240.65      207.99      1.67 o
   2  17   1       53.01       52.11      0.84 o
   3  17   1       52.88       46.55      0.78 o
   4  17   1       80.53       76.31      1.04 o
   5  17   1      133.72      136.66      1.34 o
   6  17   1       21.76       23.37      0.62 o
   7  17   1       33.07       32.19      0.76 o
   8  17   1       12.03       13.73      0.51 o
   9  17   1       13.68       17.75      0.59 o
   0  18   1       27.90       21.97      1.04 o
   1  18   1        9.75       13.11      0.61 o
   2  18   1       14.07       11.27      0.56 o
   3  18   1        7.28        5.35      0.47 o
   4  18   1        1.52        2.97      0.45 o
   5  18   1      182.92      198.20      1.62 o
   6  18   1      150.21      155.15      1.39 o
   7  18   1       13.11       15.85      0.53 o
   8  18   1       29.90       37.04      0.68 o
   1  19   1      305.83      269.68      2.31 o
   2  19   1       20.11       16.65      0.61 o
   3  19   1       42.18       47.36      0.84 o
   4  19   1        0.04        0.39      0.36 o
   5  19   1      165.78      162.63      1.56 o
   6  19   1        1.79        1.33      0.32 o
   7  19   1        1.11        1.50      0.33 o
   8  19   1        0.41        0.10      0.42 o
   0  20   1       71.99       71.53      1.59 o
   1  20   1        3.64        5.52      0.55 o
   2  20   1       27.88       27.47      0.67 o
   3  20   1       83.95       87.48      0.99 o
   4  20   1       12.73       12.30      0.51 o
   5  20   1       16.03       18.99      0.55 o
   6  20   1       23.24       18.69      0.52 o
   7  20   1        1.65        1.87      0.62 o
   1  21   1        6.08        8.61      0.65 o
   2  21   1        0.25        1.84      0.50 o
   3  21   1       49.38       55.80      0.79 o
   4  21   1       25.03       21.23      0.55 o
   5  21   1       66.76       72.15      0.81 o
   6  21   1       70.04       77.10      0.98 o
   0  22   1      134.64      129.46      1.83 o
   1  22   1       18.70       14.65      0.61 o
   2  22   1        3.64        1.39      0.42 o
   3  22   1       96.34      105.55      1.01 o
   4  22   1       66.35       73.36      1.14 o
   5  22   1       45.78       51.91      0.77 o
   1  23   1        2.74        1.68      0.44 o
   2  23   1        0.19        0.07      0.34 o
   3  23   1        6.70        7.82      0.67 o
   0  24   1       19.04       14.42      0.76 o
   1  24   1       56.48       58.89      0.82 o
   0   0   2     5556.80     5792.74     48.75 o
   1   0   2     1724.98     1780.97      8.16 o
   2   0   2      122.81      120.10      0.86 o
   3   0   2     1254.65     1354.05      6.75 o
   4   0   2      343.53      365.30      1.62 o
   5   0   2      684.45      731.76      3.35 o
   6   0   2       23.21       24.14      0.34 o
   7   0   2      361.27      346.06      2.00 o
   8   0   2      457.91      458.25      3.46 o
   9   0   2        5.23        3.37      0.72 o
  10   0   2     2859.08     2969.63     34.16 o
  11   0   2     1453.34     1468.09     16.21 o
  12   0   2      356.39      372.17      4.54 o
  13   0   2      144.66      152.12      2.57 o
   1   1   2      666.29      666.84      2.29 o
   2   1   2     1029.18      995.93      2.96 o
   3   1   2        1.27        2.68      0.19 o
   4   1   2      865.28      897.03      2.80 o
   5   1   2      605.52      620.30      2.01 o
   6   1   2      277.21      269.60      1.00 o
   7   1   2       77.66       97.14      0.65 o
   8   1   2       65.68       50.80      0.67 o
   9   1   2       46.60       42.99      0.73 o
  10   1   2      234.46      240.12      2.39 o
  11   1   2        6.21        4.47      0.55 o
  12   1   2      196.02      209.83      1.99 o
  13   1   2        0.31        0.15      0.45 o
   0   2   2     8730.38     8312.89     56.40 o
   1   2   2     8472.35     7941.01     37.03 o
   2   2   2      135.77      122.73      0.59 o
   3   2   2      175.69      194.70      0.85 o
   4   2   2      139.41      157.66      0.57 o
   5   2   2      427.48      425.53      1.37 o
   6   2   2       37.46       40.22      0.30 o
   7   2   2        6.77        9.75      0.26 o
   8   2   2        7.16        5.77      0.38 o
   9   2   2      448.47      453.93      3.04 o
  10   2   2      867.83      847.35      5.91 o
  11   2   2       10.05       11.40      0.57 o
  12   2   2       54.56       57.94      0.95 o
  13   2   2      117.46      120.56      1.63 o
   1   3   2      246.99      253.51      1.16 o
   2   3   2     3278.24     3186.00     11.91 o
   3   3   2       88.17       74.95      0.35 o
   4   3   2     4887.23     4955.22     21.24 o
   5   3   2       86.27       85.72      0.34 o
   6   3   2       18.78       24.09      0.25 o
   7   3   2     1299.00     1395.16      6.65 o
   8   3   2       40.61       43.16      0.65 o
   9   3   2       10.02       11.96      0.54 o
  10   3   2      709.33      712.49      4.92 o
  11   3   2       30.98       36.79      0.82 o
  12   3   2       29.38       29.85      0.70 o
  13   3   2       82.56       94.01      1.58 o
   0   4   2     1054.06      927.36      5.72 o
   1   4   2      845.93      804.46      3.38 o
   2   4   2      292.83      273.83      1.18 o
   3   4   2      520.22      495.61      1.48 o
   4   4   2      934.03      976.07      3.38 o
   5   4   2     1115.89     1229.44      4.16 o
   6   4   2      212.24      215.23      0.85 o
   7   4   2     2239.94     2338.48     12.72 o
   8   4   2       87.26       94.30      0.99 o
   9   4   2      105.86       89.68      1.03 o
  10   4   2        8.20        5.92      0.45 o
  11   4   2       87.17       87.27      0.95 o
  12   4   2       33.15       36.15      0.78 o
  13   4   2       71.66       84.97      1.37 o
   1   5   2     1540.80     1557.61      5.10 o
   2   5   2     5262.22     4992.67     21.73 o
   3   5   2      376.59      336.22      1.29 o
   4   5   2      202.63      206.99      0.70 o
   5   5   2      132.28       99.99      0.46 o
   6   5   2        3.81        8.90      0.20 o
   7   5   2       39.62       41.52      0.54 o
   8   5   2       72.14       81.97      0.92 o
   9   5   2       40.39       36.78      0.69 o
  10   5   2      180.09      159.04      1.35 o
  11   5   2       25.60       22.48      0.60 o
  12   5   2      169.02      167.52      1.75 o
   0   6   2       69.87       70.44      0.43 o
   1   6   2     1767.88     1734.55      6.07 o
   2   6   2       32.71       22.89      0.19 o
   3   6   2      200.19      166.99      0.77 o
   4   6   2     1248.13     1440.30      5.02 o
   5   6   2      143.62      147.91      0.57 o
   6   6   2      119.10      122.39      0.60 o
   7   6   2     2076.58     2229.87     14.09 o
   8   6   2      136.16      127.60      1.12 o
   9   6   2      241.20      238.83      1.78 o
  10   6   2        0.99        0.92      0.36 o
  11   6   2      115.82      108.82      1.04 o
  12   6   2        0.22        0.72      0.32 o
   1   7   2     1213.09     1202.66      4.59 o
   2   7   2        1.93        6.43      0.15 o
   3   7   2       80.45       61.23      0.33 o
   4   7   2      984.84     1062.74      3.66 o
   5   7   2      451.79      443.37      1.52 o
   6   7   2      546.43      555.93      2.23 o
   7   7   2     1107.32     1189.40      7.08 o
   8   7   2       15.43       17.77      0.51 o
   9   7   2       42.28       42.64      0.70 o
  10   7   2       78.90       74.07      0.87 o
  11   7   2        4.05        3.07      0.37 o
  12   7   2       35.68       36.73      0.79 o
   0   8   2      509.23      640.40      4.21 o
   1   8   2      768.53      696.24      2.77 o
   2   8   2      265.57      224.29      0.95 o
   3   8   2        0.17        0.59      0.14 o
   4   8   2      111.67       88.72      0.43 o
   5   8   2      723.60      757.95      2.70 o
   6   8   2     1067.00      988.97      4.60 o
   7   8   2       16.27       12.95      0.42 o
   8   8   2      136.86      128.43      1.20 o
   9   8   2        6.44        5.80      0.46 o
  10   8   2      223.90      196.38      1.65 o
  11   8   2       46.84       51.42      0.73 o
  12   8   2        1.37        1.51      0.40 o
   1   9   2       18.36       11.02      0.19 o
   2   9   2        2.40        3.10      0.23 o
   3   9   2        0.63        3.56      0.22 o
   4   9   2      361.11      406.62      1.95 o
   5   9   2      677.08      697.37      2.70 o
   6   9   2      419.15      376.63      2.09 o
   7   9   2       93.24       88.83      0.94 o
   8   9   2      286.74      275.25      2.02 o
   9   9   2        3.21        4.36      0.49 o
  10   9   2       18.94       15.89      0.58 o
  11   9   2        3.38        2.41      0.35 o
  12   9   2       63.81       63.88      1.08 o
   0  10   2     3168.30     3550.49     20.55 o
   1  10   2      184.80      178.99      0.85 o
   2  10   2        0.49        1.59      0.15 o
   3  10   2        0.96        0.77      0.17 o
   4  10   2      201.87      210.41      0.90 o
   5  10   2      133.45      122.71      0.74 o
   6  10   2        4.21        4.71      0.57 o
   7  10   2        1.60        2.01      0.43 o
   8  10   2        5.33        5.13      0.47 o
   9  10   2        0.48        1.27      0.42 o
  10  10   2      550.04      506.14      3.72 o
  11  10   2      132.74      114.92      1.35 o
  12  10   2       35.07       36.34      1.28 o
   1  11   2       30.77       43.88      0.28 o
   2  11   2       98.97       91.33      0.49 o
   3  11   2       26.23       29.74      0.41 o
   4  11   2     1447.46     1381.45      6.64 o
   5  11   2      496.17      472.17      2.45 o
   6  11   2       35.79       34.55      0.78 o
   7  11   2      328.24      312.97      2.34 o
   8  11   2       75.81       78.56      1.00 o
   9  11   2       63.56       71.82      0.98 o
  10  11   2      102.20       96.63      1.09 o
  11  11   2        9.84        9.32      0.48 o
   0  12   2       21.44       39.59      0.45 o
   1  12   2       28.25       36.42      0.34 o
   2  12   2       71.05       60.16      0.43 o
   3  12   2      266.94      265.12      1.25 o
   4  12   2      117.11      112.70      0.81 o
   5  12   2        0.05        0.62      0.32 o
   6  12   2      287.69      278.17      2.02 o
   7  12   2       59.71       57.27      0.89 o
   8  12   2       76.99       82.24      1.13 o
   9  12   2        6.27        5.29      0.53 o
  10  12   2       81.12       79.29      0.93 o
  11  12   2        0.35        0.67      0.34 o
   1  13   2       12.30       14.79      0.32 o
   2  13   2      214.67      225.63      1.26 o
   3  13   2      345.03      326.75      2.00 o
   4  13   2     1180.22     1138.36      6.81 o
   5  13   2       49.26       47.76      0.77 o
   6  13   2     1247.14     1254.72      8.71 o
   7  13   2     1615.17     1619.17     12.47 o
   8  13   2      280.48      277.90      2.50 o
   9  13   2       27.68       26.72      0.76 o
  10  13   2       50.95       35.61      0.68 o
  11  13   2        3.76        2.55      0.50 o
   0  14   2      252.79      256.65      2.24 o
   1  14   2        0.11        1.12      0.28 o
   2  14   2       89.56       86.30      0.82 o
   3  14   2        0.11        1.63      0.35 o
   4  14   2     1152.05     1112.41      7.02 o
   5  14   2      314.84      292.82      2.22 o
   6  14   2      391.71      374.99      3.01 o
   7  14   2     3052.53     3106.19     27.21 o
   8  14   2       31.86       29.90      0.75 o
   9  14   2       19.66       18.05      0.59 o
  10  14   2        0.01        0.39      0.30 o
   1  15   2        1.31        0.86      0.35 o
   2  15   2       37.87       37.96      0.65 o
   3  15   2        7.23        8.09      0.45 o
   4  15   2      303.21      298.30      2.04 o
   5  15   2        3.85        4.54      0.49 o
   6  15   2       98.56      101.12      1.23 o
   7  15   2       31.41       35.05      0.89 o
   8  15   2       33.16       31.07      0.83 o
   9  15   2       24.21       25.30      0.62 o
  10  15   2        0.16        0.67      0.44 o
   0  16   2       66.53       73.94      1.32 o
   1  16   2      106.26       86.03      1.08 o
   2  16   2        4.79        3.38      0.43 o
   3  16   2      164.42      167.54      1.35 o
   4  16   2      768.67      759.15      4.87 o
   5  16   2        4.83        4.46      0.47 o
   6  16   2       36.16       36.65      0.77 o
   7  16   2     1493.34     1537.48     12.10 o
   8  16   2      115.83      121.99      1.30 o
   9  16   2       11.92       14.55      0.51 o
   1  17   2       33.10       26.69      0.70 o
   2  17   2       29.35       28.06      0.70 o
   3  17   2      251.95      237.02      1.88 o
   4  17   2      655.58      654.75      4.26 o
   5  17   2       48.24       52.99      0.84 o
   6  17   2       40.09       41.90      0.79 o
   7  17   2      882.56      904.96      6.92 o
   8  17   2       11.07       10.95      0.48 o
   9  17   2        6.00       11.63      0.91 o
   0  18   2      175.81      140.02      1.98 o
   1  18   2      228.82      197.31      1.67 o
   2  18   2        3.45        3.39      0.45 o
   3  18   2       42.40       36.89      0.68 o
   4  18   2       42.34       43.35      0.76 o
   5  18   2        0.68        1.57      0.41 o
   6  18   2      118.36      122.23      1.31 o
   7  18   2      110.80      117.81      1.32 o
   8  18   2        3.11        3.50      0.41 o
   1  19   2        1.23        1.02      0.46 o
   2  19   2       41.84       37.51      0.75 o
   3  19   2        1.12        2.30      0.43 o
   4  19   2        0.70        1.05      0.39 o
   5  19   2       71.69       70.37      0.93 o
   6  19   2       12.82       15.12      0.54 o
   7  19   2       26.52       30.65      0.59 o
   8  19   2       32.96       33.95      0.95 o
   0  20   2       84.26       56.46      1.34 o
   1  20   2       10.30       10.01      0.64 o
   2  20   2        4.79        4.38      0.49 o
   3  20   2       68.90       65.57      0.90 o
   4  20   2       40.14       36.58      0.65 o
   5  20   2      112.68      128.78      1.24 o
   6  20   2        0.74        0.45      0.28 o
   7  20   2        6.06        2.79      0.48 o
   1  21   2        0.08        0.18      0.39 o
   2  21   2       10.43       11.03      0.51 o
   3  21   2        9.45        7.70      0.49 o
   4  21   2       32.29       39.24      0.63 o
   5  21   2        5.77        3.91      0.42 o
   6  21   2       46.02       54.28      0.92 o
   0  22   2        0.63        1.65      0.58 o
   1  22   2        0.00        0.24      0.35 o
   2  22   2       48.96       55.43      0.86 o
   3  22   2        7.31        7.98      0.46 o
   4  22   2        6.03        8.48      0.97 o
   5  22   2        2.15        1.86      0.44 o
   1  23   2        7.71       11.36      0.52 o
   2  23   2       21.60       18.42      0.57 o
   3  23   2      114.86      133.57      1.55 o
   1   1   3    15407.42    14984.93     82.13 o
   2   1   3    63198.83    69111.73    585.99 o
   3   1   3        1.17        1.94      0.17 o
   4   1   3      384.44      408.34      1.23 o
   5   1   3      150.77      147.85      0.58 o
   6   1   3        0.86       11.16      0.32 o
   7   1   3        7.15       10.47      0.31 o
   8   1   3       48.73       43.90      0.70 o
   9   1   3     2427.12     2431.90     18.52 o
  10   1   3      129.40      130.60      1.49 o
  11   1   3       13.61       15.37      0.65 o
  12   1   3      465.45      469.27      4.65 o
  13   1   3      178.25      197.27      2.26 o
   0   2   3     4443.43     4010.72     21.73 o
   1   2   3    23397.69    23419.54    147.79 o
   2   2   3    60490.47    65683.75    550.22 o
   3   2   3      480.03      482.37      1.37 o
   4   2   3       51.61       47.94      0.26 o
   5   2   3      295.34      323.37      1.33 o
   6   2   3      105.50      122.01      0.62 o
   7   2   3       40.11       47.37      0.58 o
   8   2   3       84.18       84.84      0.94 o
   9   2   3     1694.89     1668.64     11.62 o
  10   2   3      237.14      243.79      2.05 o
  11   2   3        1.07        1.22      0.43 o
  12   2   3      324.03      335.24      2.56 o
  13   2   3      354.48      381.55      4.09 o
   1   3   3     9449.07     8950.98     45.36 o
   2   3   3     1741.63     1858.97      6.48 o
   3   3   3      963.47     1047.45      3.55 o
   4   3   3      411.29      507.68      1.53 o
   5   3   3      928.74     1026.07      3.42 o
   6   3   3       89.78       94.02      0.54 o
   7   3   3        0.75        0.63      0.25 o
   8   3   3      323.98      334.89      2.17 o
   9   3   3      666.22      647.87      4.51 o
  10   3   3      686.41      699.85      4.79 o
  11   3   3        1.22        2.52      0.41 o
  12   3   3       16.20       14.93      0.49 o
  13   3   3       69.47       68.02      1.21 o
   0   4   3     2047.43     2048.26     10.10 o
   1   4   3     4637.73     4136.15     17.01 o
   2   4   3     1859.66     2028.62      7.17 o
   3   4   3     1106.31     1017.61      3.33 o
   4   4   3     2371.90     2628.94      9.78 o
   5   4   3       29.06       26.64      0.25 o
   6   4   3       57.15       48.95      0.40 o
   7   4   3      703.43      665.93      3.46 o
   8   4   3       17.40       17.17      0.54 o
   9   4   3       58.23       58.05      0.94 o
  10   4   3       13.80       13.44      0.60 o
  11   4   3       22.52       23.59      0.58 o
  12   4   3       76.08       84.81      1.26 o
   1   5   3      449.24      440.64      1.98 o
   2   5   3        3.74        7.92      0.21 o
   3   5   3      602.06      646.17      2.09 o
   4   5   3     1350.68     1378.78      4.72 o
   5   5   3      197.54      227.09      0.93 o
   6   5   3       47.11       52.10      0.41 o
   7   5   3      376.16      373.44      2.16 o
   8   5   3      305.47      313.77      2.14 o
   9   5   3      151.25      164.50      1.46 o
  10   5   3       17.62       18.31      0.60 o
  11   5   3        2.74        3.41      0.38 o
  12   5   3        7.50        8.51      0.49 o
   0   6   3     3052.52     2805.25     16.25 o
   1   6   3       15.11       16.26      0.24 o
   2   6   3       76.28       71.57      0.39 o
   3   6   3      546.51      474.44      1.62 o
   4   6   3       77.59       74.01      0.43 o
   5   6   3       10.71        9.16      0.20 o
   6   6   3      143.30      141.38      0.71 o
   7   6   3       77.47       79.52      0.80 o
   8   6   3      231.16      246.04      1.84 o
   9   6   3      143.88      136.73      1.20 o
  10   6   3       16.86       14.70      0.63 o
  11   6   3       18.86       19.33      0.58 o
  12   6   3        9.43        9.14      0.43 o
   1   7   3     1431.96     1427.47      5.53 o
   2   7   3      270.61      266.65      1.16 o
   3   7   3     2423.33     2522.90      9.89 o
   4   7   3        8.10        7.05      0.33 o
   5   7   3      139.80      125.51      0.58 o
   6   7   3       75.83       84.23      0.59 o
   7   7   3      127.26      123.22      1.20 o
   8   7   3      320.27      356.39      2.47 o
   9   7   3       26.11       23.71      0.63 o
  10   7   3      193.24      172.83      1.46 o
  11   7   3        1.17        0.86      0.34 o
  12   7   3       34.49       32.57      0.73 o
   0   8   3     1449.04     1496.63      7.44 o
   1   8   3     3672.76     3841.89     16.05 o
   2   8   3     9818.01     9847.62     55.76 o
   3   8   3       17.47       16.39      0.28 o
   4   8   3      388.08      390.54      1.68 o
   5   8   3      154.20      158.72      0.77 o
   6   8   3      977.32      993.53      5.63 o
   7   8   3      452.53      451.49      3.48 o
   8   8   3        1.23        1.39      0.42 o
   9   8   3      233.27      212.19      1.75 o
  10   8   3      260.34      228.48      1.77 o
  11   8   3        2.15        2.09      0.40 o
  12   8   3       74.14       72.25      1.13 o
   1   9   3     2098.53     2210.52      8.56 o
   2   9   3     6779.51     6867.55     36.32 o
   3   9   3      244.31      242.48      1.07 o
   4   9   3      318.36      355.92      1.49 o
   5   9   3      269.38      261.90      1.34 o
   6   9   3        0.27        1.24      0.35 o
   7   9   3      418.32      389.60      3.39 o
   8   9   3       42.50       49.30      0.88 o
   9   9   3      546.31      479.89      3.50 o
  10   9   3       22.86       21.96      0.60 o
  11   9   3        0.01        0.33      0.34 o
  12   9   3      140.84      145.06      1.70 o
   0  10   3      935.88      775.33      5.16 o
   1  10   3        5.63        5.07      0.21 o
   2  10   3        2.20        3.16      0.19 o
   3  10   3      618.09      616.14      2.34 o
   4  10   3     4117.77     4167.04     21.16 o
   5  10   3      781.83      768.78      4.29 o
   6  10   3       13.05       14.99      0.51 o
   7  10   3       32.20       26.19      0.67 o
   8  10   3      392.36      411.38      3.11 o
   9  10   3       45.14       49.83      0.93 o
  10  10   3       74.53       76.37      1.01 o
  11  10   3        0.52        0.43      0.30 o
   1  11   3      268.38      289.41      1.08 o
   2  11   3      836.82      929.38      3.65 o
   3  11   3       29.16       25.67      0.33 o
   4  11   3      348.55      341.97      1.71 o
   5  11   3        2.18        2.20      0.34 o
   6  11   3     1043.03     1018.01      6.79 o
   7  11   3      425.08      408.55      2.86 o
   8  11   3      453.98      428.58      3.13 o
   9  11   3      277.71      237.54      2.03 o
  10  11   3       16.20       17.86      0.58 o
  11  11   3        0.27        0.40      0.28 o
   0  12   3       28.99       37.22      0.48 o
   1  12   3       25.75       54.28      0.41 o
   2  12   3     2115.55     2307.57     11.00 o
   3  12   3       57.72       52.33      0.48 o
   4  12   3      109.88      100.61      0.84 o
   5  12   3      142.25      149.41      1.28 o
   6  12   3        1.14        2.50      0.75 o
   7  12   3      151.84      153.37      1.48 o
   8  12   3      525.96      493.91      4.00 o
   9  12   3        3.82       11.01      0.60 o
  10  12   3       10.37        7.08      0.50 o
  11  12   3        2.27        2.18      0.46 o
   1  13   3       26.32       20.87      0.37 o
   2  13   3       10.53        5.65      0.31 o
   3  13   3       72.39       74.73      0.76 o
   4  13   3      128.00      126.30      1.15 o
   5  13   3     1590.91     1528.69     10.68 o
   6  13   3      124.90      119.62      1.25 o
   7  13   3       20.70       27.93      0.77 o
   8  13   3     1159.15     1170.56     10.39 o
   9  13   3      267.70      253.39      2.42 o
  10  13   3        2.73        0.69      0.37 o
   0  14   3       33.56       36.23      0.96 o
   1  14   3        2.59        4.61      0.39 o
   2  14   3      117.16      111.00      1.07 o
   3  14   3      362.44      338.92      2.25 o
   4  14   3      167.55      153.47      1.37 o
   5  14   3       64.37       63.91      0.90 o
   6  14   3      144.92      141.40      1.46 o
   7  14   3      183.93      183.27      1.80 o
   8  14   3       58.10       66.00      1.15 o
   9  14   3        2.61        2.04      0.56 o
  10  14   3        1.52        2.14      0.44 o
   1  15   3       29.98       30.72      0.68 o
   2  15   3        8.16        6.45      0.41 o
   3  15   3      426.65      396.84      2.66 o
   4  15   3       85.57       83.17      1.02 o
   5  15   3      190.01      191.32      1.61 o
   6  15   3      123.07      119.57      1.28 o
   7  15   3      349.60      356.93      3.16 o
   8  15   3      306.91      312.83      3.11 o
   9  15   3      291.35      300.27      2.47 o
  10  15   3        2.67        1.11      0.44 o
   0  16   3      371.64      323.33      3.36 o
   1  16   3       17.03       21.16      0.61 o
   2  16   3      370.62      350.32      2.51 o
   3  16   3       44.85       44.21      0.77 o
   4  16   3       39.23       41.62      0.78 o
   5  16   3      183.74      192.98      1.63 o
   6  16   3        7.54        5.30      0.45 o
   7  16   3      206.15      203.09      1.90 o
   8  16   3       34.09       32.10      0.76 o
   9  16   3       23.56       23.56      0.64 o
   1  17   3      137.61      140.34      1.27 o
   2  17   3      265.92      267.64      2.14 o
   3  17   3        1.62        4.80      0.59 o
   4  17   3        1.71        2.27      0.41 o
   5  17   3       21.92       27.39      0.69 o
   6  17   3       10.59       12.11      0.57 o
   7  17   3       28.64       32.71      0.71 o
   8  17   3        2.86        3.09      0.39 o
   9  17   3       15.30       14.43      0.60 o
   0  18   3      114.56      111.95      1.59 o
   1  18   3      172.82      157.58      1.45 o
   2  18   3      122.86       96.80      1.16 o
   3  18   3      218.97      203.54      1.65 o
   4  18   3        4.31        6.25      0.45 o
   5  18   3       68.98       69.20      0.88 o
   6  18   3      227.53      225.11      1.92 o
   7  18   3       88.37       91.60      0.94 o
   8  18   3       17.00       21.84      0.62 o
   1  19   3        1.03        0.66      0.38 o
   2  19   3      349.32      315.22      2.39 o
   3  19   3       84.88       77.23      1.18 o
   4  19   3       29.64       30.11      0.66 o
   5  19   3       59.30       65.71      0.84 o
   6  19   3       79.71       93.00      1.01 o
   7  19   3      104.04      126.56      1.32 o
   0  20   3      449.83      422.17      4.59 o
   1  20   3        6.35        7.48      0.50 o
   2  20   3       26.16       25.98      0.61 o
   3  20   3       26.41       22.15      0.64 o
   4  20   3      252.03      262.45      2.08 o
   5  20   3        6.23        5.40      0.46 o
   6  20   3        1.90        1.39      0.34 o
   7  20   3        2.65        2.45      0.57 o
   1  21   3       35.42       30.33      0.66 o
   2  21   3      324.05      303.86      2.31 o
   3  21   3       58.86       58.37      0.76 o
   4  21   3        8.57        9.75      0.61 o
   5  21   3        0.83        0.13      0.35 o
   6  21   3      155.78      178.88      2.25 o
   0  22   3       17.48       29.60      0.90 o
   1  22   3      213.01      210.38      1.77 o
   2  22   3      311.82      292.72      2.25 o
   3  22   3        3.42        2.47      0.32 o
   4  22   3       25.70       28.64      0.73 o
   1  23   3       36.49       37.52      0.71 o
   2  23   3      198.79      233.08      2.01 o
   3  23   3        1.29        0.92      0.46 o
   0   0   4     2141.03     2202.07     15.40 o
   1   0   4     2812.80     2752.16     13.66 o
   2   0   4     5399.88     5482.27     35.32 o
   3   0   4    11008.01    11128.29     87.94 o
   4   0   4      513.16      541.69      2.77 o
   5   0   4       39.03       43.38      0.44 o
   6   0   4       87.67      103.72      0.82 o
   7   0   4       64.05       53.89      0.89 o
   8   0   4      358.83      351.11      3.72 o
   9   0   4      104.43      125.57      2.01 o
  10   0   4      298.23      291.69      3.20 o
  11   0   4       60.19       56.87      1.13 o
  12   0   4       27.97       29.57      1.01 o
   1   1   4      303.67      262.51      0.96 o
   2   1   4     1897.84     1818.58      6.61 o
   3   1   4     1821.81     2020.72      7.32 o
   4   1   4     1000.32     1036.68      3.40 o
   5   1   4      329.36      339.31      1.28 o
   6   1   4       18.59       12.03      0.25 o
   7   1   4       16.30       15.47      0.48 o
   8   1   4      319.27      305.58      2.24 o
   9   1   4      338.08      346.76      3.03 o
  10   1   4       16.90       22.29      0.85 o
  11   1   4       11.14       14.85      1.33 o
  12   1   4       18.15       18.17      0.59 o
   0   2   4      274.57      300.13      1.57 o
   1   2   4     2748.00     2542.93      8.72 o
   2   2   4       34.45       33.97      0.23 o
   3   2   4     1776.29     1810.11      6.43 o
   4   2   4       13.53       22.36      0.24 o
   5   2   4      354.01      417.88      1.59 o
   6   2   4      296.31      320.58      1.29 o
   7   2   4      206.65      199.47      1.43 o
   8   2   4       80.75       80.62      1.00 o
   9   2   4      398.35      405.73      2.88 o
  10   2   4      192.86      180.24      1.79 o
  11   2   4       30.83       31.06      0.70 o
  12   2   4       10.44       10.36      0.47 o
   1   3   4       82.79       64.43      0.31 o
   2   3   4      523.56      489.91      1.93 o
   3   3   4    18331.99    19327.22    130.63 o
   4   3   4      911.62      994.65      4.13 o
   5   3   4        4.86        5.62      0.21 o
   6   3   4       58.31       57.88      0.43 o
   7   3   4        0.34        1.90      0.38 o
   8   3   4      399.40      407.54      2.81 o
   9   3   4       42.77       38.54      0.78 o
  10   3   4       32.19       33.14      0.70 o
  11   3   4       41.31       43.18      0.81 o
  12   3   4       47.00       45.97      0.71 o
   0   4   4      306.68      319.95      1.55 o
   1   4   4      553.94      524.77      2.06 o
   2   4   4     1254.60     1256.89      3.93 o
   3   4   4     8438.58     8927.78     47.85 o
   4   4   4     1327.21     1646.61      6.23 o
   5   4   4      807.46      886.76      3.44 o
   6   4   4      141.26      140.82      0.72 o
   7   4   4      134.79      174.84      1.20 o
   8   4   4        0.74        1.92      0.42 o
   9   4   4      690.07      657.48      4.60 o
  10   4   4        0.08        0.41      0.43 o
  11   4   4       18.14       20.14      0.61 o
  12   4   4        7.14        6.51      0.43 o
   1   5   4      603.28      618.13      2.47 o
   2   5   4      248.18      239.00      1.09 o
   3   5   4     3135.92     3369.61     14.26 o
   4   5   4      464.44      421.44      1.75 o
   5   5   4      801.03      803.41      3.10 o
   6   5   4        5.17        2.44      0.23 o
   7   5   4       48.59       49.94      0.71 o
   8   5   4       25.85       27.45      0.69 o
   9   5   4      164.07      158.50      1.57 o
  10   5   4      155.10      158.88      1.50 o
  11   5   4       19.88       21.29      0.64 o
  12   5   4      114.56      113.62      1.06 o
   0   6   4      135.49      135.03      0.77 o
   1   6   4       23.65       24.25      0.23 o
   2   6   4       36.29       38.27      0.25 o
   3   6   4     3470.27     4026.58     18.08 o
   4   6   4      349.12      448.93      1.70 o
   5   6   4       50.22       46.10      0.39 o
   6   6   4      126.36      140.58      0.90 o
   7   6   4      657.37      680.06      4.44 o
   8   6   4      687.33      663.10      4.58 o
   9   6   4       89.26       76.74      1.06 o
  10   6   4       89.62       76.31      1.04 o
  11   6   4        0.68        1.17      0.37 o
  12   6   4        7.42        8.98      0.49 o
   1   7   4      359.09      295.06      1.02 o
   2   7   4       29.45       18.50      0.28 o
   3   7   4     2343.31     2738.86     11.75 o
   4   7   4     3536.94     4061.68     20.24 o
   5   7   4       22.47       29.70      0.34 o
   6   7   4        0.01        0.72      0.26 o
   7   7   4      137.47      157.93      1.59 o
   8   7   4        2.74        5.78      0.50 o
   9   7   4       27.17       28.21      0.75 o
  10   7   4      134.45      134.64      1.40 o
  11   7   4        3.32        2.35      0.42 o
  12   7   4       49.40       59.32      1.10 o
   0   8   4      214.91      255.23      1.61 o
   1   8   4        5.55        7.46      0.28 o
   2   8   4     1379.44     1368.85      5.44 o
   3   8   4     3962.66     4186.84     20.64 o
   4   8   4      434.81      450.42      1.84 o
   5   8   4      226.18      220.91      1.39 o
   6   8   4      145.93      136.18      1.23 o
   7   8   4      115.87      103.54      1.27 o
   8   8   4       24.98       24.05      0.70 o
   9   8   4      122.94      114.72      1.28 o
  10   8   4       22.72       15.77      0.66 o
  11   8   4       15.51       16.78      0.62 o
  12   8   4       40.20       48.64      0.91 o
   1   9   4      961.30      932.73      3.46 o
   2   9   4      204.55      218.71      0.91 o
   3   9   4      103.61      118.68      0.62 o
   4   9   4       68.69       91.63      0.62 o
   5   9   4        3.65        5.08      0.35 o
   6   9   4        4.17        1.40      0.40 o
   7   9   4        0.99        3.40      0.61 o
   8   9   4      144.62      126.91      1.33 o
   9   9   4       15.77       20.85      0.68 o
  10   9   4        1.42        1.04      0.43 o
  11   9   4       28.92       24.80      0.61 o
   0  10   4      313.97      250.48      1.64 o
   1  10   4       67.29       70.89      0.43 o
   2  10   4       78.71       97.61      0.52 o
   3  10   4      247.10      294.10      1.24 o
   4  10   4      182.96      163.33      1.03 o
   5  10   4        8.10        6.02      0.64 o
   6  10   4       13.31       14.04      0.65 o
   7  10   4        7.29        3.45      0.54 o
   8  10   4       10.51        8.76      0.54 o
   9  10   4        1.59        3.19      0.48 o
  10  10   4       13.96       11.78      0.50 o
  11  10   4        1.11        0.71      0.36 o
   1  11   4      105.75       97.85      0.54 o
   2  11   4      198.88      161.69      0.73 o
   3  11   4     1532.42     1446.17      7.29 o
   4  11   4        0.35        4.47      0.38 o
   5  11   4      307.30      298.52      2.41 o
   6  11   4        5.37        6.02      0.55 o
   7  11   4        1.21        0.83      0.45 o
   8  11   4        5.04        4.79      0.56 o
   9  11   4      100.47       90.44      1.12 o
  10  11   4        0.08        0.54      0.34 o
  11  11   4        8.56       11.66      0.51 o
   0  12   4      227.77      207.62      2.54 o
   1  12   4       74.35       96.60      0.61 o
   2  12   4     1768.97     1649.79      8.49 o
   3  12   4        0.99        1.20      0.28 o
   4  12   4      247.83      253.55      1.82 o
   5  12   4      756.97      723.92      4.62 o
   6  12   4       76.33       78.35      1.10 o
   7  12   4        5.87        8.95      0.65 o
   8  12   4        8.50        9.90      0.58 o
   9  12   4       22.12       17.26      0.58 o
  10  12   4        2.17        3.04      0.44 o
  11  12   4       26.65       30.65      0.80 o
   1  13   4      120.56      111.78      0.87 o
   2  13   4      221.09      195.56      1.29 o
   3  13   4     4554.48     4489.14     33.00 o
   4  13   4     1838.62     1712.00     11.31 o
   5  13   4       12.38       12.52      0.79 o
   6  13   4       90.20       95.22      1.14 o
   7  13   4      213.57      216.10      1.89 o
   8  13   4      317.60      285.54      2.32 o
   9  13   4        7.38        8.02      0.50 o
  10  13   4        0.08        0.06      0.27 o
   0  14   4       80.18       74.94      1.33 o
   1  14   4      141.48      124.40      1.13 o
   2  14   4       94.45       90.60      0.97 o
   3  14   4     3443.03     3430.66     26.03 o
   4  14   4     1143.23     1064.86      9.55 o
   5  14   4      186.76      184.63      1.52 o
   6  14   4       83.64       79.76      1.11 o
   7  14   4      436.68      446.98      3.48 o
   8  14   4      454.45      476.93      4.57 o
   9  14   4       59.87       56.71      1.00 o
  10  14   4       91.39       99.78      1.09 o
   1  15   4        5.93        5.62      0.50 o
   2  15   4      287.22      259.57      1.91 o
   3  15   4      513.63      462.61      3.31 o
   4  15   4        6.29        5.63      0.62 o
   5  15   4      240.82      235.54      1.87 o
   6  15   4      126.40      124.50      1.31 o
   7  15   4        3.30        3.69      0.51 o
   8  15   4       10.50       15.24      0.72 o
   9  15   4       10.04       16.23      0.61 o
   0  16   4       17.11       21.64      0.89 o
   1  16   4       11.70       14.73      0.59 o
   2  16   4        3.37        4.07      0.43 o
   3  16   4     1735.63     1671.46     12.11 o
   4  16   4      525.32      530.31      3.85 o
   5  16   4       42.00       41.87      0.71 o
   6  16   4      109.73      117.22      1.26 o
   7  16   4      115.83      104.55      1.19 o
   8  16   4       29.26       28.42      0.75 o
   9  16   4       56.35       70.64      0.92 o
   1  17   4      103.61      103.33      1.14 o
   2  17   4        7.32        7.06      0.58 o
   3  17   4     2187.52     2149.25     16.66 o
   4  17   4      607.04      605.06      4.18 o
   5  17   4        0.09        0.37      0.33 o
   6  17   4        0.05        0.87      0.41 o
   7  17   4      236.63      252.16      2.08 o
   8  17   4       14.65       13.60      0.60 o
   0  18   4       12.70       10.36      1.08 o
   1  18   4        0.05        0.25      0.35 o
   2  18   4       27.78       25.62      0.84 o
   3  18   4       43.71       43.10      0.88 o
   4  18   4      153.72      138.55      1.34 o
   5  18   4       96.24      101.06      1.00 o
   6  18   4        4.57        3.89      0.45 o
   7  18   4        2.46        1.05      0.46 o
   8  18   4       89.44       98.73      1.20 o
   1  19   4        6.87        5.26      0.49 o
   2  19   4        4.24        4.18      0.50 o
   3  19   4        0.00        0.67      0.46 o
   4  19   4       10.49        9.26      0.54 o
   5  19   4        1.96        2.20      0.34 o
   6  19   4        6.55        7.91      0.52 o
   7  19   4        0.12        1.08      0.39 o
   0  20   4        7.04        7.14      0.66 o
   1  20   4      180.45      189.04      1.54 o
   2  20   4      103.40      106.24      1.13 o
   3  20   4      112.43      110.00      1.16 o
   4  20   4        3.18        3.85      0.41 o
   5  20   4        9.03        7.41      0.46 o
   6  20   4       27.40       30.31      0.83 o
   1  21   4      100.92      117.79      1.08 o
   2  21   4       22.48       22.20      0.58 o
   3  21   4        8.76       16.92      0.56 o
   4  21   4       72.51       76.49      0.86 o
   5  21   4        7.24       10.94      0.57 o
   0  22   4       41.66       37.78      0.87 o
   1  22   4       61.69       71.46      0.72 o
   2  22   4       48.79       46.44      0.87 o
   3  22   4        1.59        2.39      0.39 o
   4  22   4       31.49       37.95      0.87 o
   1  23   4        4.19        7.78      0.53 o
   2  23   4        0.00        0.20      0.41 o
   1   1   5      958.93      946.47      2.70 o
   2   1   5      288.29      345.88      1.18 o
   3   1   5      112.75      105.98      0.46 o
   4   1   5       60.11       59.59      0.33 o
   5   1   5      113.83      140.42      0.68 o
   6   1   5       16.84       16.22      0.32 o
   7   1   5       24.97       22.14      0.58 o
   8   1   5     2113.80     2142.07     16.10 o
   9   1   5     1496.96     1512.32     11.29 o
  10   1   5        5.50        6.06      0.52 o
  11   1   5       31.24       31.67      0.72 o
  12   1   5       81.11       79.87      0.97 o
   0   2   5     1064.06     1060.45      5.21 o
   1   2   5      134.59      132.55      0.49 o
   2   2   5     3817.24     4081.71     17.29 o
   3   2   5       73.05       79.79      0.40 o
   4   2   5       90.77      106.66      0.54 o
   5   2   5       87.58       88.33      0.48 o
   6   2   5      188.82      191.35      1.05 o
   7   2   5       72.48       69.72      0.84 o
   8   2   5     1804.75     1819.99     12.95 o
   9   2   5      115.43      108.67      1.26 o
  10   2   5       16.84       17.99      0.66 o
  11   2   5       12.84       11.63      0.66 o
  12   2   5       20.56       21.69      1.06 o
   1   3   5       20.72       17.66      0.25 o
   2   3   5     2634.17     2880.80     11.39 o
   3   3   5       17.88       27.83      0.20 o
   4   3   5      282.60      269.85      0.99 o
   5   3   5       93.15       81.72      0.51 o
   6   3   5        2.54        4.01      0.25 o
   7   3   5       20.36       16.78      0.57 o
   8   3   5       42.34       37.99      0.81 o
   9   3   5       25.55       27.87      0.69 o
  10   3   5      213.86      212.19      1.92 o
  11   3   5        0.02        0.41      0.39 o
  12   3   5       55.91       60.68      0.76 o
   0   4   5     4278.60     4241.75     25.39 o
   1   4   5      557.39      551.88      2.09 o
   2   4   5     2867.32     3137.53     12.56 o
   3   4   5      109.07       95.98      0.52 o
   4   4   5        0.09        1.01      0.17 o
   5   4   5       43.05       57.74      0.45 o
   6   4   5       90.02      104.75      0.73 o
   7   4   5     1172.63     1134.35      7.54 o
   8   4   5      341.87      314.27      2.32 o
   9   4   5        8.61        9.75      0.65 o
  10   4   5      187.25      179.93      1.65 o
  11   4   5        0.65        1.22      0.40 o
  12   4   5        6.04        7.86      0.42 o
   1   5   5       34.47       31.12      0.32 o
   2   5   5     1357.84     1545.73      5.38 o
   3   5   5        9.19        4.36      0.17 o
   4   5   5        1.99        0.62      0.17 o
   5   5   5       68.86       74.01      0.50 o
   6   5   5      348.97      341.51      1.81 o
   7   5   5        8.07       12.20      0.52 o
   8   5   5      434.45      426.20      3.04 o
   9   5   5      978.49     1012.25      7.45 o
  10   5   5       58.68       60.85      0.93 o
  11   5   5       37.03       40.33      0.70 o
  12   5   5        0.36        0.79      0.31 o
   0   6   5     3059.06     2949.18     16.69 o
   1   6   5        0.43        1.36      0.19 o
   2   6   5        0.58        2.26      0.20 o
   3   6   5     1491.94     1600.98      6.44 o
   4   6   5      118.46      108.59      0.60 o
   5   6   5      182.11      179.01      0.94 o
   6   6   5       67.09       68.36      0.67 o
   7   6   5      294.07      295.16      2.15 o
   8   6   5       15.83       12.32      0.76 o
   9   6   5      398.89      378.84      3.07 o
  10   6   5       53.61       46.78      0.92 o
  11   6   5       13.21       18.32      0.57 o
  12   6   5        0.00        0.50      0.31 o
   1   7   5      521.65      484.20      1.93 o
   2   7   5       34.93       35.42      0.41 o
   3   7   5       56.64       66.36      0.47 o
   4   7   5       19.04       19.80      0.36 o
   5   7   5       12.15       12.22      0.38 o
   6   7   5        7.54        5.14      0.38 o
   7   7   5      131.69      124.08      1.31 o
   8   7   5       37.49       35.52      0.86 o
   9   7   5      175.81      172.39      1.85 o
  10   7   5       18.65       15.21      0.69 o
  11   7   5       41.91       45.27      0.78 o
  12   7   5        5.70        2.96      0.43 o
   0   8   5       15.96       10.50      0.30 o
   1   8   5        3.87        2.48      0.21 o
   2   8   5     1043.87     1077.07      4.20 o
   3   8   5      104.02       98.63      0.58 o
   4   8   5      241.47      270.15      1.28 o
   5   8   5       44.58       41.60      0.63 o
   6   8   5      148.46      123.87      1.24 o
   7   8   5        0.66        2.01      0.46 o
   8   8   5      140.56      104.06      1.34 o
   9   8   5      853.66      789.55      6.14 o
  10   8   5       17.82       20.15      0.77 o
  11   8   5       30.06       30.94      0.71 o
   1   9   5       29.29       37.97      0.32 o
   2   9   5       31.14       42.55      0.37 o
   3   9   5        6.58        3.82      0.23 o
   4   9   5      160.05      145.80      0.97 o
   5   9   5       10.63       16.91      0.55 o
   6   9   5       11.81       13.57      0.59 o
   7   9   5      134.36      114.71      1.34 o
   8   9   5      940.31      835.43      6.36 o
   9   9   5      206.38      177.06      1.79 o
  10   9   5       43.73       47.16      0.91 o
  11   9   5       12.64       13.13      0.51 o
   0  10   5       80.74       76.35      0.72 o
   1  10   5      101.79      113.21      0.60 o
   2  10   5     1659.56     1693.21      7.25 o
   3  10   5      169.51      180.28      1.07 o
   4  10   5       85.68       88.13      0.88 o
   5  10   5       60.86       53.52      0.85 o
   6  10   5       25.61       22.72      0.66 o
   7  10   5      287.05      274.74      2.37 o
   8  10   5       47.67       55.19      1.07 o
   9  10   5       35.32       33.83      0.83 o
  10  10   5       37.08       34.14      0.79 o
  11  10   5       38.17       40.79      0.74 o
   1  11   5      460.76      438.52      2.02 o
   2  11   5      183.39      201.66      1.15 o
   3  11   5       73.99       69.03      0.78 o
   4  11   5       19.50       19.45      0.52 o
   5  11   5        1.41        3.11      0.51 o
   6  11   5       26.41       27.53      0.80 o
   7  11   5       13.10       10.55      0.64 o
   8  11   5        0.75        1.32      0.48 o
   9  11   5      176.34      161.14      1.53 o
  10  11   5       67.93       69.23      0.94 o
  11  11   5        2.19        0.36      0.38 o
   0  12   5       21.97       21.21      0.56 o
   1  12   5        7.57        8.82      0.32 o
   2  12   5     1876.60     1787.32     10.85 o
   3  12   5      193.59      192.62      1.32 o
   4  12   5       45.69       39.55      0.66 o
   5  12   5      108.38      106.77      1.14 o
   6  12   5       16.96       18.25      0.67 o
   7  12   5        0.20        0.59      0.43 o
   8  12   5      367.81      329.09      2.61 o
   9  12   5      195.00      245.70      2.50 o
  10  12   5        4.57        2.72      0.35 o
   1  13   5       24.27       27.86      0.51 o
   2  13   5      748.09      743.70      4.54 o
   3  13   5       18.12       19.48      0.52 o
   4  13   5        3.16        2.40      0.38 o
   5  13   5       11.46        9.07      0.54 o
   6  13   5       64.26       59.88      0.92 o
   7  13   5      117.44      127.07      1.36 o
   8  13   5       86.37       88.14      1.10 o
   9  13   5      445.76      455.65      3.45 o
  10  13   5       23.79       19.62      0.64 o
   0  14   5       71.45       74.63      1.23 o
   1  14   5      105.46      107.64      0.99 o
   2  14   5      117.48      120.54      1.15 o
   3  14   5       84.17       81.99      0.91 o
   4  14   5      321.69      322.92      2.32 o
   5  14   5       19.97       24.70      0.74 o
   6  14   5        0.31        1.17      0.44 o
   7  14   5       15.69       12.89      0.58 o
   8  14   5      369.69      366.81      2.77 o
   9  14   5      236.94      251.23      1.98 o
  10  14   5       67.86       84.52      1.12 o
   1  15   5       43.46       45.17      0.82 o
   2  15   5     1608.71     1538.65     11.10 o
   3  15   5       40.59       36.35      0.74 o
   4  15   5       59.78       62.65      0.95 o
   5  15   5       17.41       18.55      0.72 o
   6  15   5       20.52       22.87      0.76 o
   7  15   5       30.73       31.97      0.78 o
   8  15   5      542.42      558.35      4.72 o
   9  15   5     1032.59     1127.33      9.06 o
   0  16   5        0.13        1.17      0.55 o
   1  16   5        2.52        3.47      0.51 o
   2  16   5     1031.59      980.33      6.94 o
   3  16   5       12.52       15.57      0.66 o
   4  16   5       29.86       32.02      0.74 o
   5  16   5       68.79       68.30      0.95 o
   6  16   5       33.58       34.68      0.79 o
   7  16   5        0.35        0.52      0.36 o
   8  16   5      159.21      188.96      1.91 o
   9  16   5      156.62      153.52      1.46 o
   1  17   5       46.47       43.22      0.80 o
   2  17   5      199.41      191.59      1.73 o
   3  17   5       20.36       17.49      0.65 o
   4  17   5       28.50       27.22      0.72 o
   5  17   5        5.68        5.37      0.50 o
   6  17   5        3.84        3.98      0.48 o
   7  17   5        2.44        5.52      0.52 o
   8  17   5        3.20        2.49      0.43 o
   0  18   5        0.82        1.01      0.52 o
   1  18   5        5.97        5.73      0.51 o
   2  18   5      361.66      366.61      2.92 o
   3  18   5       33.56       35.49      0.76 o
   4  18   5        8.62        9.16      0.51 o
   5  18   5       50.07       46.89      0.75 o
   6  18   5       19.90       19.68      0.60 o
   7  18   5       73.53       83.49      1.42 o
   1  19   5       78.87       81.89      0.97 o
   2  19   5        5.68        7.69      0.55 o
   3  19   5        4.66        2.32      0.48 o
   4  19   5       13.25       11.89      0.54 o
   5  19   5       27.85       29.39      0.64 o
   6  19   5       13.69       16.01      0.54 o
   7  19   5        0.07        0.18      0.41 o
   0  20   5        4.74        1.95      0.52 o
   1  20   5        8.73        7.46      0.50 o
   2  20   5        1.94        1.65      0.39 o
   3  20   5        1.05        1.16      0.40 o
   4  20   5       40.55       41.33      0.70 o
   5  20   5       31.69       40.28      0.68 o
   6  20   5       24.50       28.99      0.94 o
   1  21   5       40.77       46.79      0.69 o
   2  21   5        4.76        2.93      0.39 o
   3  21   5       51.48       57.47      0.75 o
   4  21   5       78.32       93.77      0.99 o
   5  21   5        6.45        6.53      0.99 o
   0  22   5        0.08        0.35      0.41 o
   1  22   5       35.43       37.63      0.61 o
   2  22   5       17.74       29.05      0.55 o
   3  22   5       16.88       20.70      0.65 o
   0   0   6       31.80       34.33      0.39 o
   1   0   6      567.10      581.10      2.40 o
   2   0   6     1151.84     1119.43      5.36 o
   3   0   6    12337.61    12815.20    112.36 o
   4   0   6    15934.69    16765.24    170.97 o
   5   0   6       41.16       38.88      0.67 o
   6   0   6        0.97        0.43      0.33 o
   7   0   6     4110.43     4152.81     53.77 o
   8   0   6     1907.99     1917.64     20.73 o
   9   0   6       22.34       26.92      1.02 o
  10   0   6       16.81       14.81      0.98 o
  11   0   6        0.69        2.93      0.57 o
  12   0   6       11.89       16.29      0.87 o
   1   1   6       94.03      115.65      0.39 o
   2   1   6      217.44      225.08      0.77 o
   3   1   6     9310.28     9513.49     53.77 o
   4   1   6     4045.56     4153.89     20.59 o
   5   1   6      133.81      147.45      0.76 o
   6   1   6      124.17      121.78      0.85 o
   7   1   6      953.84      899.73      6.57 o
   8   1   6      670.00      669.48      5.03 o
   9   1   6        0.28        0.71      0.45 o
  10   1   6       63.88       68.49      0.98 o
  11   1   6        0.22        0.55      0.36 o
  12   1   6        0.00        0.08      0.40 o
   0   2   6      112.65       90.51      0.64 o
   1   2   6       37.79       40.59      0.29 o
   2   2   6     2951.77     3247.48     13.82 o
   3   2   6      595.51      656.38      2.26 o
   4   2   6     1433.17     1494.33      6.24 o
   5   2   6      385.99      398.13      1.73 o
   6   2   6       28.22       29.03      0.89 o
   7   2   6     1148.02     1148.11      7.70 o
   8   2   6       69.41       78.70      2.22 o
   9   2   6        2.83        3.12      0.51 o
  10   2   6       88.87       94.15      1.18 o
  11   2   6        5.30        4.26      0.48 o
  12   2   6       63.79       70.30      0.86 o
   1   3   6      252.85      237.75      0.82 o
   2   3   6       16.88       17.97      0.21 o
   3   3   6     1951.98     2141.51      8.89 o
   4   3   6     3715.62     3912.70     18.88 o
   5   3   6        2.54        6.08      0.28 o
   6   3   6      263.87      269.30      1.68 o
   7   3   6      923.28      918.18      6.18 o
   8   3   6      342.77      352.73      2.63 o
   9   3   6      166.81      161.92      1.48 o
  10   3   6       82.66       84.69      1.10 o
  11   3   6        3.89        2.20      0.41 o
  12   3   6        0.29        0.70      0.36 o
   0   4   6      602.32      605.51      2.67 o
   1   4   6      353.88      360.31      1.16 o
   2   4   6      300.70      289.25      1.08 o
   3   4   6      562.60      521.38      1.87 o
   4   4   6      374.01      427.79      1.71 o
   5   4   6       16.77       12.34      0.56 o
   6   4   6       52.49       48.26      0.61 o
   7   4   6       86.85       87.79      1.02 o
   8   4   6       81.63       91.58      1.13 o
   9   4   6       93.99       85.45      1.07 o
  10   4   6      258.70      258.01      2.10 o
  11   4   6       14.37       13.37      0.57 o
  12   4   6       24.86       27.41      0.63 o
   1   5   6       44.28       36.07      0.26 o
   2   5   6      563.40      518.83      1.87 o
   3   5   6     1450.19     1457.74      5.95 o
   4   5   6      140.89      123.44      0.66 o
   5   5   6      130.49      140.94      0.91 o
   6   5   6       11.02       15.26      0.42 o
   7   5   6       35.03       35.94      0.68 o
   8   5   6      326.21      313.51      2.34 o
   9   5   6       91.18       85.01      1.05 o
  10   5   6        9.04        9.05      0.51 o
  11   5   6       18.31       19.74      0.56 o
  12   5   6        2.94        3.35      0.50 o
   0   6   6      454.11      407.04      2.46 o
   1   6   6      118.59      105.53      0.58 o
   2   6   6      927.60     1005.61      4.30 o
   3   6   6     1532.05     1594.79      6.95 o
   4   6   6      829.99      824.05      3.54 o
   5   6   6      666.14      624.66      3.67 o
   6   6   6        0.19        1.68      0.38 o
   7   6   6      118.43      119.18      1.27 o
   8   6   6      774.33      715.41      5.53 o
   9   6   6        6.48        8.82      0.66 o
  10   6   6      146.86      145.08      1.56 o
  11   6   6       18.55       19.12      0.64 o
   1   7   6       49.73       68.99      0.45 o
   2   7   6      233.00      243.53      1.02 o
   3   7   6     1904.91     1877.92      8.73 o
   4   7   6      499.30      486.90      2.52 o
   5   7   6        8.62        9.48      0.46 o
   6   7   6       32.36       33.79      0.67 o
   7   7   6      199.15      170.40      1.80 o
   8   7   6       27.00       33.09      0.94 o
   9   7   6       68.27       75.54      1.31 o
  10   7   6       11.53        9.80      0.65 o
  11   7   6       13.38       15.36      0.52 o
   0   8   6      958.69      881.29      5.99 o
   1   8   6       62.70       70.55      0.47 o
   2   8   6       73.18       77.56      0.51 o
   3   8   6      165.48      165.60      0.92 o
   4   8   6      136.97      134.20      1.00 o
   5   8   6      413.50      397.30      2.54 o
   6   8   6        4.05        2.48      0.43 o
   7   8   6      110.56       92.07      1.18 o
   8   8   6      115.86      115.91      1.44 o
   9   8   6      123.54      121.69      1.54 o
  10   8   6       23.82       29.08      0.79 o
  11   8   6        0.42        0.66      0.40 o
   1   9   6        2.15        1.96      0.21 o
   2   9   6       14.63       19.75      0.35 o
   3   9   6        6.52        3.86      0.35 o
   4   9   6        9.92       12.39      0.50 o
   5   9   6       25.16       28.07      0.86 o
   6   9   6      123.38      122.00      1.28 o
   7   9   6      238.17      205.12      1.84 o
   8   9   6      232.54      199.18      2.05 o
   9   9   6       18.85       18.15      0.78 o
  10   9   6       24.00       27.43      0.79 o
  11   9   6       77.32       86.32      1.04 o
   0  10   6      165.29      177.31      1.29 o
   1  10   6       44.50       46.06      0.55 o
   2  10   6       31.21       31.12      0.51 o
   3  10   6     1837.38     1833.62     11.54 o
   4  10   6     3486.48     3513.82     26.55 o
   5  10   6        7.48       10.80      0.58 o
   6  10   6       58.19       52.63      0.87 o
   7  10   6      463.62      381.90      3.03 o
   8  10   6       34.73       25.32      0.86 o
   9  10   6        6.23        9.24      0.58 o
  10  10   6        8.03        6.63      0.59 o
  11  10   6       65.66       61.32      0.86 o
   1  11   6      237.78      205.00      1.42 o
   2  11   6      341.85      307.42      1.96 o
   3  11   6     2343.57     2425.89     16.21 o
   4  11   6      308.77      306.48      2.28 o
   5  11   6       24.10       28.30      0.70 o
   6  11   6      260.23      251.73      2.06 o
   7  11   6      357.32      313.77      2.49 o
   8  11   6        7.66        5.55      0.57 o
   9  11   6       27.51       24.61      0.74 o
  10  11   6      323.15      334.89      3.02 o
   0  12   6       38.14       29.62      0.81 o
   1  12   6      184.79      181.29      1.34 o
   2  12   6      965.78      918.90      5.81 o
   3  12   6     1070.23     1057.43      6.83 o
   4  12   6      249.08      255.28      1.88 o
   5  12   6       81.24       83.72      1.03 o
   6  12   6        3.75        6.26      0.55 o
   7  12   6       73.78       59.36      1.01 o
   8  12   6      175.25      172.68      1.64 o
   9  12   6      109.75      134.43      1.35 o
  10  12   6      298.51      321.93      2.47 o
   1  13   6       15.31       18.67      0.56 o
   2  13   6       10.85       10.08      0.51 o
   3  13   6        2.31        3.29      0.49 o
   4  13   6       25.93       28.61      0.68 o
   5  13   6        0.47        0.62      0.38 o
   6  13   6       28.44       32.10      0.82 o
   7  13   6       76.89       60.98      0.93 o
   8  13   6      357.63      354.31      2.80 o
   9  13   6      197.03      209.79      1.70 o
  10  13   6       97.04       98.80      1.34 o
   0  14   6      556.90      524.93      4.65 o
   1  14   6      372.25      359.87      2.47 o
   2  14   6       62.34       61.88      0.86 o
   3  14   6      321.96      285.25      2.14 o
   4  14   6       33.37       43.43      1.09 o
   5  14   6       85.04       84.82      1.03 o
   6  14   6       12.28       14.27      0.59 o
   7  14   6        9.48        9.22      0.51 o
   8  14   6      142.28      162.96      1.53 o
   9  14   6        0.17        0.13      0.27 o
   1  15   6      169.68      168.94      1.45 o
   2  15   6      127.41      116.36      1.21 o
   3  15   6      104.33      114.74      1.18 o
   4  15   6        4.23        3.22      0.44 o
   5  15   6       21.69       24.53      0.71 o
   6  15   6       54.35       55.28      0.90 o
   7  15   6       56.55       59.37      0.87 o
   8  15   6        0.13        2.33      0.37 o
   9  15   6        1.94        3.17      0.45 o
   0  16   6       15.36       16.17      0.93 o
   1  16   6      176.39      159.22      1.46 o
   2  16   6        3.74        6.52      0.92 o
   3  16   6        1.44        2.54      0.53 o
   4  16   6        7.81        7.00      0.65 o
   5  16   6        4.27        4.13      0.57 o
   6  16   6        5.37        5.13      0.52 o
   7  16   6        7.87        7.13      0.47 o
   8  16   6       82.25       68.78      0.87 o
   1  17   6       26.23       24.49      0.84 o
   2  17   6      130.58      136.30      1.35 o
   3  17   6      122.48      123.35      1.30 o
   4  17   6      205.00      211.83      2.01 o
   5  17   6        2.80        2.27      0.47 o
   6  17   6       16.76       13.49      0.65 o
   7  17   6       17.70       26.27      0.60 o
   8  17   6      137.92      155.39      2.03 o
   0  18   6      292.72      312.67      3.54 o
   1  18   6      178.47      189.61      1.74 o
   2  18   6      551.71      567.76      4.03 o
   3  18   6        1.21        0.99      0.41 o
   4  18   6        2.88        3.36      0.52 o
   5  18   6        1.93        0.69      0.36 o
   6  18   6       51.80       60.58      0.93 o
   7  18   6       27.44       40.43      0.87 o
   1  19   6       20.89       22.72      0.69 o
   2  19   6       47.28       41.93      0.75 o
   3  19   6      249.22      255.23      2.14 o
   4  19   6      222.46      229.95      2.06 o
   5  19   6       52.77       60.60      0.88 o
   6  19   6        5.58        9.08      0.61 o
   0  20   6       70.88       75.25      1.43 o
   1  20   6        2.99        2.17      0.40 o
   2  20   6        6.52        4.74      0.42 o
   3  20   6      144.61      141.63      1.37 o
   4  20   6       41.66       40.56      0.70 o
   5  20   6        4.22        2.89      0.47 o
   1  21   6       39.28       43.38      0.66 o
   2  21   6       47.34       55.33      0.74 o
   3  21   6       38.76       35.65      0.69 o
   4  21   6      223.39      249.08      3.09 o
   0  22   6       17.51       26.78      0.82 o
   1  22   6       11.18       14.99      0.52 o
   2  22   6       25.56       27.38      0.82 o
   1   1   7       88.52       94.88      0.40 o
   2   1   7      349.59      343.48      1.24 o
   3   1   7     1593.85     1564.47      6.25 o
   4   1   7      373.30      370.59      1.63 o
   5   1   7     3110.55     3185.79     20.85 o
   6   1   7        4.49        6.13      0.45 o
   7   1   7      113.83      116.67      1.41 o
   8   1   7      163.95      153.91      1.91 o
   9   1   7       35.55       36.72      0.88 o
  10   1   7        4.98        5.60      0.57 o
  11   1   7       17.51       19.39      0.55 o
   0   2   7      139.59      137.22      1.07 o
   1   2   7      201.27      211.84      0.88 o
   2   2   7        2.29        0.45      0.14 o
   3   2   7      369.63      377.25      1.43 o
   4   2   7      409.97      419.21      1.75 o
   5   2   7     1720.53     1811.43     11.39 o
   6   2   7       71.92       66.88      0.76 o
   7   2   7      882.83      890.99      6.09 o
   8   2   7       23.48       25.40      0.76 o
   9   2   7       36.30       32.52      0.77 o
  10   2   7        5.46        5.47      0.53 o
  11   2   7        2.95        1.79      0.38 o
   1   3   7        0.13        1.61      0.14 o
   2   3   7       29.50       39.12      0.31 o
   3   3   7     1479.91     1636.36      6.82 o
   4   3   7       40.47       34.62      0.46 o
   5   3   7        3.92        7.29      0.41 o
   6   3   7      120.47      127.83      1.10 o
   7   3   7      662.73      649.78      4.39 o
   8   3   7      270.89      266.98      2.03 o
   9   3   7        9.60       11.32      0.57 o
  10   3   7       15.69       17.68      0.55 o
  11   3   7       16.05       22.83      0.52 o
   0   4   7      137.51      127.81      0.79 o
   1   4   7        5.47       12.84      0.21 o
   2   4   7     1129.90     1150.86      4.47 o
   3   4   7      237.55      237.86      1.00 o
   4   4   7      551.45      553.98      2.68 o
   5   4   7     1854.84     1950.89     12.69 o
   6   4   7      204.20      192.92      1.53 o
   7   4   7      101.22      102.34      1.16 o
   8   4   7      517.94      520.93      3.74 o
   9   4   7      224.49      221.05      1.82 o
  10   4   7      125.70      123.41      1.26 o
  11   4   7        2.24        0.32      0.35 o
   1   5   7     2530.48     2828.96     13.35 o
   2   5   7     4545.87     5147.30     27.60 o
   3   5   7       16.32       15.40      0.32 o
   4   5   7       21.38       23.60      0.49 o
   5   5   7       38.13       42.85      0.73 o
   6   5   7       46.43       37.21      0.75 o
   7   5   7        9.12       13.77      0.91 o
   8   5   7        2.80        5.70      0.62 o
   9   5   7      127.45      129.15      1.49 o
  10   5   7       22.88       23.07      0.69 o
  11   5   7       13.29       14.03      0.50 o
   0   6   7        4.34        6.44      0.47 o
   1   6   7     1646.31     1737.82      7.59 o
   2   6   7     1297.79     1337.06      6.01 o
   3   6   7      256.73      237.72      1.21 o
   4   6   7      577.99      575.91      3.21 o
   5   6   7      920.43      904.01      5.86 o
   6   6   7        0.48        0.90      0.37 o
   7   6   7       31.23       30.40      0.77 o
   8   6   7      147.27      137.70      1.62 o
   9   6   7       24.69       20.86      0.74 o
  10   6   7        7.32       10.26      0.63 o
  11   6   7      113.82      121.47      1.29 o
   1   7   7      197.77      211.13      1.10 o
   2   7   7      104.92      128.61      0.80 o
   3   7   7       74.31       62.05      0.59 o
   4   7   7       13.94       13.58      0.45 o
   5   7   7       45.71       49.41      0.72 o
   6   7   7      503.91      483.50      3.30 o
   7   7   7      286.89      284.87      2.48 o
   8   7   7      102.25       83.04      1.28 o
   9   7   7        1.19        1.73      0.52 o
  10   7   7       42.56       46.31      0.89 o
  11   7   7        0.59        0.38      0.39 o
   0   8   7       79.39       79.62      0.96 o
   1   8   7      774.86      823.48      4.02 o
   2   8   7     1020.00     1084.95      5.98 o
   3   8   7      971.75      957.46      5.71 o
   4   8   7      136.34      137.06      1.11 o
   5   8   7       92.29      101.49      1.04 o
   6   8   7       18.92       20.03      0.60 o
   7   8   7        0.40        1.96      0.46 o
   8   8   7       29.72       23.76      0.77 o
   9   8   7       73.91       73.80      1.18 o
  10   8   7       10.23       12.80      0.63 o
  11   8   7        2.78        1.13      0.41 o
   1   9   7      284.88      267.93      1.68 o
   2   9   7      199.64      211.98      1.37 o
   3   9   7      997.28      942.26      5.89 o
   4   9   7       10.91       13.96      0.52 o
   5   9   7      823.78      738.98      4.74 o
   6   9   7        5.58        6.23      0.48 o
   7   9   7        2.42        2.85      0.55 o
   8   9   7       43.95       36.78      0.96 o
   9   9   7       88.53       93.29      1.28 o
  10   9   7       27.42       30.43      0.84 o
   0  10   7     1365.54     1271.61     11.79 o
   1  10   7        4.65        5.80      0.41 o
   2  10   7      152.69      146.06      1.16 o
   3  10   7     1033.43     1001.85      6.17 o
   4  10   7       33.14       26.27      0.59 o
   5  10   7      101.88      101.80      1.13 o
   6  10   7       36.53       33.36      0.70 o
   7  10   7      249.33      251.65      2.17 o
   8  10   7        3.51        7.30      0.60 o
   9  10   7        2.42        2.05      0.52 o
  10  10   7        2.04        0.86      0.41 o
   1  11   7      230.36      225.31      1.63 o
   2  11   7      380.57      366.16      2.54 o
   3  11   7       48.51       44.42      0.81 o
   4  11   7       54.27       48.78      0.82 o
   5  11   7      160.66      145.17      1.34 o
   6  11   7       70.14       61.20      0.94 o
   7  11   7        3.23        2.91      0.55 o
   8  11   7        0.13        2.01      0.47 o
   9  11   7       22.45       21.64      0.62 o
  10  11   7       69.38       81.58      1.01 o
   0  12   7      202.87      187.30      2.11 o
   1  12   7     1489.90     1414.35      9.33 o
   2  12   7     1157.51     1089.97      7.27 o
   3  12   7       21.03       20.77      0.78 o
   4  12   7      118.58      126.25      1.22 o
   5  12   7      124.80      132.84      1.32 o
   6  12   7        0.54        1.29      0.39 o
   7  12   7       25.46       19.34      0.68 o
   8  12   7       13.41       14.70      0.66 o
   9  12   7       61.61       62.21      0.88 o
   1  13   7      218.14      208.67      1.67 o
   2  13   7      856.63      805.29      5.29 o
   3  13   7      410.82      394.66      3.06 o
   4  13   7        3.63        4.04      0.64 o
   5  13   7        0.55        0.65      0.38 o
   6  13   7       16.42       18.71      0.68 o
   7  13   7       50.52       44.66      0.83 o
   8  13   7       12.93       18.08      0.57 o
   9  13   7       58.37       63.00      0.81 o
   0  14   7      492.39      448.63      4.46 o
   1  14   7      861.90      849.67      5.50 o
   2  14   7      704.20      694.94      4.70 o
   3  14   7      316.93      298.37      2.50 o
   4  14   7        2.79        5.93      0.54 o
   5  14   7       10.77       13.70      0.65 o
   6  14   7       20.26       19.58      0.64 o
   7  14   7       49.43       56.81      0.83 o
   8  14   7       58.47       44.29      0.84 o
   9  14   7       15.22       14.30      0.61 o
   1  15   7     2397.90     2368.28     17.60 o
   2  15   7     2153.78     2193.89     16.66 o
   3  15   7        3.14        2.06      0.45 o
   4  15   7        1.63        3.68      0.58 o
   5  15   7        2.20        1.39      0.43 o
   6  15   7       54.58       58.43      0.88 o
   7  15   7        0.18        0.03      0.28 o
   8  15   7       46.62       50.14      0.69 o
   0  16   7      134.44      124.51      1.99 o
   1  16   7      374.31      366.76      2.76 o
   2  16   7     1063.76     1048.92      7.55 o
   3  16   7       47.77       49.97      0.83 o
   4  16   7        2.49        2.43      0.42 o
   5  16   7      112.19      115.50      1.23 o
   6  16   7       41.72       50.87      0.92 o
   7  16   7       24.50       30.41      0.61 o
   8  16   7       27.26       34.94      0.81 o
   1  17   7       29.21       28.94      0.86 o
   2  17   7        1.90        2.82      0.51 o
   3  17   7       31.68       31.21      0.76 o
   4  17   7       71.35       68.82      1.08 o
   5  17   7       39.45       39.08      0.89 o
   6  17   7       28.92       37.26      0.77 o
   7  17   7        1.54        0.75      0.40 o
   0  18   7        2.33        1.54      0.75 o
   1  18   7      100.41      104.62      1.31 o
   2  18   7      121.77      125.25      1.36 o
   3  18   7        0.29        0.52      0.37 o
   4  18   7        2.19        3.32      0.51 o
   5  18   7        0.95        0.50      0.42 o
   6  18   7       29.96       35.26      0.83 o
   1  19   7      129.97      132.68      1.38 o
   2  19   7       31.34       31.10      1.18 o
   3  19   7        0.11        0.08      0.33 o
   4  19   7       32.06       37.17      0.69 o
   5  19   7      222.11      256.07      2.17 o
   0  20   7      126.47      130.47      1.83 o
   1  20   7       22.64       26.31      0.69 o
   2  20   7       32.15       29.99      0.73 o
   3  20   7       18.63       18.92      0.61 o
   4  20   7        3.51        3.08      0.45 o
   1  21   7        0.23        0.37      0.38 o
   2  21   7        0.52        0.90      0.49 o
   0   0   8      178.75      185.89      1.79 o
   1   0   8       68.93       66.19      0.67 o
   2   0   8      313.45      282.12      1.52 o
   3   0   8       36.70       44.08      0.52 o
   4   0   8      415.81      445.20      5.42 o
   5   0   8      114.03      112.57      1.61 o
   6   0   8     4640.57     4783.15     60.59 o
   7   0   8     2073.80     2139.02     25.80 o
   8   0   8      137.88      138.33      2.22 o
   9   0   8       12.15       11.08      0.89 o
  10   0   8       34.70       38.90      1.16 o
  11   0   8        3.75        0.99      0.49 o
   1   1   8        1.41        0.69      0.16 o
   2   1   8       78.53       77.68      0.47 o
   3   1   8        5.26        8.75      0.42 o
   4   1   8       43.46       59.02      0.67 o
   5   1   8        7.34        8.15      0.43 o
   6   1   8      136.35      134.25      1.69 o
   7   1   8     1178.60     1195.15      9.28 o
   8   1   8       27.23       28.78      0.85 o
   9   1   8        1.33        2.87      0.50 o
  10   1   8       66.13       66.91      0.91 o
  11   1   8       31.64       30.21      0.55 o
   0   2   8        1.35        1.72      0.27 o
   1   2   8       88.09       93.68      0.53 o
   2   2   8      260.97      251.69      1.02 o
   3   2   8        4.58        2.30      0.19 o
   4   2   8       56.34       57.81      0.65 o
   5   2   8       87.59       90.38      0.97 o
   6   2   8      262.83      270.25      2.01 o
   7   2   8      477.99      493.48      3.77 o
   8   2   8      173.38      165.67      1.74 o
   9   2   8       24.80       28.17      0.74 o
  10   2   8        8.93        7.54      0.48 o
  11   2   8        3.86        1.46      0.43 o
   1   3   8       13.47       18.50      0.25 o
   2   3   8      345.28      348.13      1.38 o
   3   3   8       50.65       41.74      0.37 o
   4   3   8      339.12      337.06      1.87 o
   5   3   8       75.58       72.37      0.87 o
   6   3   8       55.96       53.92      0.82 o
   7   3   8      887.57      852.90      5.90 o
   8   3   8       19.60       22.89      0.70 o
   9   3   8        6.55        7.37      0.57 o
  10   3   8       98.18       92.83      1.06 o
  11   3   8      147.88      155.93      1.53 o
   0   4   8     4084.89     4585.21     37.37 o
   1   4   8      233.66      254.83      1.20 o
   2   4   8      121.35      121.23      0.69 o
   3   4   8        2.05        3.75      0.27 o
   4   4   8        3.83        3.67      0.41 o
   5   4   8      160.77      151.49      1.42 o
   6   4   8       62.07       66.72      0.93 o
   7   4   8        2.23        3.29      0.47 o
   8   4   8       11.00       10.86      0.58 o
   9   4   8       34.69       42.08      0.78 o
  10   4   8      147.86      157.19      1.65 o
  11   4   8       57.84       58.21      0.97 o
   1   5   8       48.72       44.50      0.48 o
   2   5   8      355.20      342.98      1.65 o
   3   5   8        2.52        4.91      0.35 o
   4   5   8      361.28      373.35      2.45 o
   5   5   8      438.86      424.79      2.83 o
   6   5   8       15.04       16.08      0.97 o
   7   5   8       14.10       10.95      0.59 o
   8   5   8      220.38      209.18      1.87 o
   9   5   8        7.52        7.10      0.53 o
  10   5   8        2.09        1.01      0.40 o
  11   5   8       18.14       21.54      0.77 o
   0   6   8     3472.80     3723.10     38.16 o
   1   6   8        0.37        1.10      0.24 o
   2   6   8       18.99       17.57      0.38 o
   3   6   8        5.08        5.73      0.34 o
   4   6   8      135.96      123.53      1.14 o
   5   6   8       24.41       25.09      0.62 o
   6   6   8      235.71      230.17      1.83 o
   7   6   8       26.35       30.12      0.76 o
   8   6   8      126.95      114.92      1.33 o
   9   6   8       14.57       16.37      0.71 o
  10   6   8       83.91       86.33      0.99 o
  11   6   8      139.36      137.39      1.43 o
   1   7   8       33.62       45.88      0.60 o
   2   7   8        0.01        1.38      0.32 o
   3   7   8       55.46       64.97      0.70 o
   4   7   8       97.10      100.29      1.02 o
   5   7   8       12.09       12.97      0.54 o
   6   7   8      274.32      238.86      1.97 o
   7   7   8      393.53      341.96      2.66 o
   8   7   8        6.23        7.37      0.61 o
   9   7   8        2.57        2.49      0.56 o
  10   7   8       57.77       44.91      0.87 o
   0   8   8      144.77      115.41      1.52 o
   1   8   8       30.44       27.49      0.62 o
   2   8   8        0.06        0.90      0.32 o
   3   8   8       21.48       26.36      0.55 o
   4   8   8      344.48      336.44      2.27 o
   5   8   8      107.47       96.51      1.15 o
   6   8   8      137.53      113.23      1.21 o
   7   8   8      248.88      232.34      2.04 o
   8   8   8       44.16       34.89      0.91 o
   9   8   8      130.32      129.05      1.42 o
  10   8   8       83.93      100.25      1.19 o
   1   9   8       75.57       78.59      1.00 o
   2   9   8      123.54      129.68      1.17 o
   3   9   8      119.09      110.63      1.07 o
   4   9   8       12.68       18.74      0.58 o
   5   9   8        6.75        4.52      0.47 o
   6   9   8       53.57       42.57      0.83 o
   7   9   8       10.15        7.69      0.59 o
   8   9   8       24.91       20.01      0.79 o
   9   9   8        0.54        0.63      0.44 o
  10   9   8       25.55       25.73      0.69 o
   0  10   8       52.18       44.54      1.09 o
   1  10   8        4.22        4.06      0.50 o
   2  10   8        3.41        4.25      0.48 o
   3  10   8       14.38       13.20      0.54 o
   4  10   8       15.31       13.77      0.57 o
   5  10   8       30.15       34.79      0.78 o
   6  10   8      515.85      446.43      3.19 o
   7  10   8      244.92      196.30      1.78 o
   8  10   8        0.14        0.63      0.43 o
   9  10   8        0.09        0.55      0.43 o
  10  10   8        0.24        0.33      0.34 o
   1  11   8        1.91        3.01      0.52 o
   2  11   8      163.31      162.65      1.42 o
   3  11   8       11.55       12.33      0.52 o
   4  11   8        8.78        7.72      0.55 o
   5  11   8        3.48        3.00      0.46 o
   6  11   8        0.22        1.41      0.49 o
   7  11   8      176.35      140.61      1.39 o
   8  11   8       28.16       24.90      0.78 o
   9  11   8        0.81        0.72      0.39 o
   0  12   8      981.94      916.58      9.76 o
   1  12   8      235.47      226.76      1.93 o
   2  12   8        0.25        0.84      0.39 o
   3  12   8       67.42       71.41      0.91 o
   4  12   8        6.28        8.08      0.50 o
   5  12   8       11.48       10.27      0.55 o
   6  12   8       62.27       58.45      0.89 o
   7  12   8        1.26        0.73      0.45 o
   8  12   8        8.88        5.70      0.54 o
   9  12   8      152.51      155.34      1.55 o
   1  13   8      410.55      410.87      3.11 o
   2  13   8      218.08      211.74      1.91 o
   3  13   8       45.65       48.60      0.94 o
   4  13   8       10.77       12.55      0.54 o
   5  13   8       30.27       28.15      0.67 o
   6  13   8        0.08        1.11      0.40 o
   7  13   8       11.67        6.82      0.56 o
   8  13   8        9.72       10.61      0.49 o
   9  13   8       27.39       34.32      0.69 o
   0  14   8     5251.48     5408.74     66.38 o
   1  14   8      118.87      113.77      1.38 o
   2  14   8       26.43       31.71      0.79 o
   3  14   8       38.98       35.89      0.83 o
   4  14   8        2.08        2.03      0.43 o
   5  14   8       43.52       41.48      0.75 o
   6  14   8       19.82       22.62      0.64 o
   7  14   8       13.81       12.42      0.88 o
   8  14   8       29.24       34.72      0.69 o
   1  15   8       16.50       19.90      0.73 o
   2  15   8       14.20       18.06      0.72 o
   3  15   8        4.03        3.86      0.51 o
   4  15   8       11.60       12.03      0.56 o
   5  15   8        1.61        1.24      0.39 o
   6  15   8       71.15       74.27      0.94 o
   7  15   8        7.91        8.40      0.62 o
   8  15   8        1.70        3.23      0.66 o
   0  16   8     1679.77     1670.19     17.61 o
   1  16   8       37.32       37.29      0.78 o
   2  16   8      129.94      131.24      1.47 o
   3  16   8       30.68       36.71      0.74 o
   4  16   8        2.99        2.94      0.40 o
   5  16   8        4.18        5.64      0.45 o
   6  16   8        0.05        0.11      0.28 o
   7  16   8        0.24       -0.07      0.41 o
   1  17   8       15.94       15.16      0.54 o
   2  17   8       66.49       66.98      1.05 o
   3  17   8       63.73       61.17      1.02 o
   4  17   8       11.63       13.59      0.55 o
   5  17   8        4.47        2.52      0.41 o
   6  17   8        9.77        3.32      0.45 o
   0  18   8       11.68        6.96      0.87 o
   1  18   8       17.69       15.29      0.83 o
   2  18   8        9.16       11.76      0.63 o
   3  18   8        0.12        0.42      0.40 o
   4  18   8        1.38        0.96      0.33 o
   5  18   8        5.31        3.63      0.49 o
   1  19   8       43.85       47.33      0.89 o
   2  19   8       28.25       29.74      0.72 o
   3  19   8        6.29        9.92      0.54 o
   4  19   8        8.27        7.86      0.89 o
   0  20   8        1.12        0.45      0.64 o
   1  20   8       42.78       42.96      0.82 o
   2  20   8        6.04        9.22      0.65 o
   3  20   8       13.82       18.23      0.68 o
   1   1   9       41.84       36.58      0.51 o
   2   1   9       37.99       35.67      0.54 o
   3   1   9       22.43       21.49      0.43 o
   4   1   9       22.84       23.94      0.69 o
   5   1   9     8149.10     8482.44     81.52 o
   6   1   9       19.33       17.25      0.70 o
   7   1   9       35.48       33.99      0.73 o
   8   1   9      172.84      168.97      1.80 o
   9   1   9       49.02       42.09      0.94 o
  10   1   9       51.71       53.23      0.92 o
   0   2   9      434.36      436.42      4.42 o
   1   2   9       84.34       81.74      0.74 o
   2   2   9        2.62        3.08      0.32 o
   3   2   9      135.53      133.15      0.96 o
   4   2   9       34.27       37.11      0.70 o
   5   2   9      521.08      495.30      4.88 o
   6   2   9     3992.53     4076.69     33.25 o
   7   2   9        0.93        1.78      0.40 o
   8   2   9       11.23        8.66      0.62 o
   9   2   9        0.47        0.43      0.43 o
  10   2   9        5.11        3.58      0.43 o
   1   3   9      437.28      456.70      2.69 o
   2   3   9       28.17       38.99      0.96 o
   3   3   9       42.83       37.93      0.52 o
   4   3   9      496.72      500.43      3.28 o
   5   3   9      120.74      119.78      1.38 o
   6   3   9       83.85       80.39      1.18 o
   7   3   9      415.38      404.52      3.07 o
   8   3   9       32.61       31.47      0.83 o
   9   3   9       92.17       97.59      1.16 o
  10   3   9        0.23        0.54      0.33 o
   0   4   9      444.84      404.19      3.16 o
   1   4   9       43.85       40.84      0.64 o
   2   4   9       49.34       39.73      0.58 o
   3   4   9        4.07        6.38      0.41 o
   4   4   9     1269.05     1278.62      8.84 o
   5   4   9      125.53      122.07      1.30 o
   6   4   9      146.95      140.80      1.54 o
   7   4   9      125.07      115.15      1.36 o
   8   4   9        0.43        0.57      0.44 o
   9   4   9       79.85       73.36      1.19 o
  10   4   9        0.31        0.10      0.37 o
   1   5   9      260.64      274.26      1.99 o
   2   5   9      166.89      162.86      1.32 o
   3   5   9       75.03       63.11      0.75 o
   4   5   9        1.18        2.58      0.40 o
   5   5   9       47.43       54.03      0.81 o
   6   5   9       10.18       17.48      0.62 o
   7   5   9       43.39       42.90      0.87 o
   8   5   9        0.66        1.29      0.51 o
   9   5   9       49.08       48.84      0.86 o
  10   5   9      104.68      100.17      1.22 o
   0   6   9        2.24        2.54      0.53 o
   1   6   9      269.35      261.12      1.92 o
   2   6   9       18.02       22.29      0.55 o
   3   6   9        4.97        4.29      0.39 o
   4   6   9      275.47      270.94      2.08 o
   5   6   9       52.42       50.67      0.79 o
   6   6   9        9.26        8.64      0.51 o
   7   6   9        7.93        6.78      0.51 o
   8   6   9       23.50       24.21      0.74 o
   9   6   9        0.81        1.83      0.40 o
  10   6   9      126.64      119.20      1.50 o
   1   7   9       92.25       99.47      1.15 o
   2   7   9        6.69       10.79      0.78 o
   3   7   9      176.62      166.64      1.39 o
   4   7   9      186.79      171.80      1.54 o
   5   7   9       45.41       54.08      0.83 o
   6   7   9       43.14       39.18      0.75 o
   7   7   9      217.24      207.77      1.93 o
   8   7   9        9.41       11.09      0.59 o
   9   7   9       47.14       47.05      0.83 o
  10   7   9       16.11       18.28      0.74 o
   0   8   9       68.86       72.46      1.55 o
   1   8   9       22.66       22.58      1.12 o
   2   8   9      294.51      275.64      2.06 o
   3   8   9       26.09       23.50      0.63 o
   4   8   9       44.75       48.49      0.80 o
   5   8   9      105.46      113.12      1.25 o
   6   8   9      931.93      858.57      5.77 o
   7   8   9        0.33        0.44      0.42 o
   8   8   9       57.64       62.21      0.93 o
   9   8   9        5.16        4.08      0.46 o
  10   8   9       75.69       84.23      1.14 o
   1   9   9      102.54       99.42      1.30 o
   2   9   9      185.80      163.54      1.53 o
   3   9   9       79.00       78.06      0.95 o
   4   9   9       12.91       12.54      0.56 o
   5   9   9     1517.73     1392.86      9.97 o
   6   9   9        2.98        6.19      0.50 o
   7   9   9        4.04        5.02      0.51 o
   8   9   9       89.32       87.29      1.12 o
   9   9   9        1.40        0.70      0.38 o
   0  10   9      125.06      114.74      2.04 o
   1  10   9      559.85      533.45      4.31 o
   2  10   9      107.82      107.17      1.20 o
   3  10   9       34.78       31.84      0.70 o
   4  10   9       13.50       16.00      0.64 o
   5  10   9       25.90       26.72      0.70 o
   6  10   9        2.54        3.13      0.48 o
   7  10   9        2.62        2.46      0.43 o
   8  10   9       94.86       97.76      1.12 o
   9  10   9       83.36       88.25      1.08 o
   1  11   9      422.29      412.78      3.25 o
   2  11   9       22.88       24.80      0.66 o
   3  11   9        0.02        0.42      0.40 o
   4  11   9        1.42        2.42      0.42 o
   5  11   9     1072.02      976.15      8.13 o
   6  11   9        3.48        6.99      0.53 o
   7  11   9        4.10        2.87      0.45 o
   8  11   9       55.94       54.43      0.83 o
   9  11   9       53.23       50.04      0.84 o
   0  12   9       96.90       84.17      2.57 o
   1  12   9      160.66      150.18      1.64 o
   2  12   9       62.71       69.74      1.45 o
   3  12   9      171.41      160.24      1.55 o
   4  12   9       49.57       45.24      0.88 o
   5  12   9       15.63       24.42      0.65 o
   6  12   9      290.61      263.09      2.14 o
   7  12   9       18.71       22.63      0.70 o
   8  12   9       51.44       52.78      0.89 o
   1  13   9     1523.32     1535.99     12.37 o
   2  13   9        2.42        4.61      0.63 o
   3  13   9        0.74        1.07      0.49 o
   4  13   9        2.25        2.50      0.49 o
   5  13   9        8.91        9.18      0.50 o
   6  13   9       43.59       42.75      0.72 o
   7  13   9       14.74       21.49      0.54 o
   8  13   9       36.83       42.15      0.75 o
   0  14   9      233.50      226.25      3.30 o
   1  14   9      131.50      144.06      1.59 o
   2  14   9        9.65       11.32      0.57 o
   3  14   9        1.46        1.51      0.47 o
   4  14   9        0.71        1.14      0.43 o
   5  14   9        1.11        0.75      0.41 o
   6  14   9        0.99        2.00      0.37 o
   7  14   9        0.07        0.35      0.35 o
   1  15   9      122.21      123.77      1.49 o
   2  15   9       61.99       59.75      0.97 o
   3  15   9        4.86        5.68      0.52 o
   4  15   9        1.13        1.25      0.38 o
   5  15   9       22.02       25.52      0.60 o
   6  15   9        0.01        0.20      0.24 o
   7  15   9       30.64       35.01      0.88 o
   0  16   9       85.06      102.87      3.22 o
   1  16   9      203.77      221.10      2.01 o
   2  16   9       10.03       12.03      0.55 o
   3  16   9       28.39       28.70      0.75 o
   4  16   9      104.11      110.04      1.11 o
   5  16   9        3.66        3.14      0.39 o
   6  16   9       40.62       41.61      0.79 o
   1  17   9       77.25       80.38      1.00 o
   2  17   9        8.49       10.61      0.47 o
   3  17   9       65.94       69.08      0.88 o
   4  17   9       22.47       19.04      0.75 o
   5  17   9        0.22        0.37      0.38 o
   0  18   9      431.68      445.24      5.75 o
   1  18   9       35.89       31.34      0.76 o
   2  18   9       39.12       42.90      0.71 o
   3  18   9        0.66        0.25      0.41 o
   4  18   9       56.96       66.98      1.07 o
   1  19   9        1.34        1.62      0.50 o
   2  19   9       15.52       17.22      0.69 o
   3  19   9       44.37       55.41      1.30 o
   0   0  10      196.87      199.18      3.43 o
   1   0  10       21.54       24.20      1.08 o
   2   0  10        2.40        2.20      0.67 o
   3   0  10       17.08       22.21      0.76 o
   4   0  10       10.31       12.42      0.73 o
   5   0  10      581.24      524.81      6.42 o
   6   0  10        7.40       10.52      0.95 o
   7   0  10     2003.39     1901.86     21.79 o
   8   0  10       20.64       16.77      1.02 o
   9   0  10       29.14       29.44      1.11 o
  10   0  10        7.14        4.25      0.78 o
   1   1  10      110.36      110.90      1.25 o
   2   1  10        7.98        7.95      0.52 o
   3   1  10       11.28       14.74      0.55 o
   4   1  10      492.43      494.46      3.50 o
   5   1  10     1116.99     1093.58      8.38 o
   6   1  10      120.12      120.41      1.33 o
   7   1  10      174.51      150.29      2.37 o
   8   1  10       38.86       37.81      0.84 o
   9   1  10        0.29        0.12      0.40 o
  10   1  10       33.74       42.29      0.79 o
   0   2  10      131.56      125.28      1.67 o
   1   2  10      231.89      231.06      1.86 o
   2   2  10      221.13      221.37      1.70 o
   3   2  10      114.90      107.99      1.17 o
   4   2  10       33.33       34.84      0.69 o
   5   2  10       55.06       51.62      1.03 o
   6   2  10      585.14      580.68      4.02 o
   7   2  10      279.86      279.62      2.18 o
   8   2  10       19.05       20.63      0.79 o
   9   2  10        0.65        0.05      0.36 o
  10   2  10        9.77        6.78      0.63 o
   1   3  10      118.68      125.94      1.37 o
   2   3  10        0.41        1.40      0.40 o
   3   3  10        0.12        0.66      0.44 o
   4   3  10      182.81      177.33      1.74 o
   5   3  10      637.54      629.64      4.57 o
   6   3  10        0.25        1.28      0.54 o
   7   3  10      273.41      271.69      2.09 o
   8   3  10       23.39       26.31      0.74 o
   9   3  10       22.28       18.84      0.70 o
  10   3  10       15.19       20.68      0.63 o
   0   4  10     3089.17     3216.11     43.07 o
   1   4  10      472.25      447.41      3.41 o
   2   4  10      137.68      131.12      1.35 o
   3   4  10        9.37        9.76      0.62 o
   4   4  10        8.18        9.52      0.56 o
   5   4  10       16.67       15.86      0.62 o
   6   4  10      517.70      542.65      3.91 o
   7   4  10        5.64        4.30      0.47 o
   8   4  10        0.05       -0.03      0.36 o
   9   4  10       22.14       22.32      0.79 o
  10   4  10      108.33      128.06      1.36 o
   1   5  10       22.29       21.56      0.63 o
   2   5  10      110.01      115.09      1.28 o
   3   5  10       12.47        9.86      0.60 o
   4   5  10       44.89       49.77      0.91 o
   5   5  10      215.03      207.20      1.82 o
   6   5  10      112.40      110.52      1.17 o
   7   5  10      102.08      102.49      1.14 o
   8   5  10      178.33      180.80      1.83 o
   9   5  10       87.15       85.87      1.06 o
   0   6  10     4211.94     4451.24     55.02 o
   1   6  10       55.90       59.92      0.96 o
   2   6  10      114.91      105.98      1.20 o
   3   6  10       73.30       74.23      1.12 o
   4   6  10       22.49       22.43      0.79 o
   5   6  10       86.83       84.60      1.10 o
   6   6  10      307.43      297.29      2.40 o
   7   6  10        6.66        4.32      0.46 o
   8   6  10       56.06       49.20      0.85 o
   9   6  10        2.87        3.23      0.40 o
   1   7  10      627.78      614.07      4.62 o
   2   7  10        2.31        2.11      0.48 o
   3   7  10       10.70       14.04      0.56 o
   4   7  10       54.17       54.99      0.86 o
   5   7  10      142.51      134.51      1.27 o
   6   7  10       42.28       40.52      0.82 o
   7   7  10      192.07      165.64      1.57 o
   8   7  10       11.69       11.00      0.53 o
   9   7  10        8.05        6.46      0.54 o
   0   8  10      388.27      353.28      3.98 o
   1   8  10      126.20      122.21      1.35 o
   2   8  10        0.63        0.83      0.45 o
   3   8  10        5.29        6.59      0.49 o
   4   8  10       18.28       15.20      0.61 o
   5   8  10       50.06       45.38      0.83 o
   6   8  10      190.73      177.55      1.62 o
   7   8  10      206.68      209.85      1.82 o
   8   8  10        2.81        2.34      0.39 o
   9   8  10        5.93        2.62      0.46 o
   1   9  10      321.16      320.87      2.76 o
   2   9  10      100.04       95.31      1.29 o
   3   9  10       19.14       17.40      0.61 o
   4   9  10       11.45       12.34      0.61 o
   5   9  10      160.26      159.46      1.49 o
   6   9  10        5.69        3.49      0.44 o
   7   9  10       18.74       20.79      0.67 o
   8   9  10       21.88       21.25      0.64 o
   9   9  10       21.71       28.38      0.81 o
   0  10  10       11.32       17.25      2.67 o
   1  10  10        0.15        0.72      0.49 o
   2  10  10       56.51       51.05      0.96 o
   3  10  10        2.07        1.75      0.45 o
   4  10  10        3.54        2.91      0.49 o
   5  10  10       73.19       80.62      1.03 o
   6  10  10        4.42        2.20      0.41 o
   7  10  10      255.87      242.98      2.01 o
   8  10  10        1.72        0.52      0.37 o
   1  11  10      176.73      170.18      1.84 o
   2  11  10        1.89        2.66      0.51 o
   3  11  10       14.84       16.91      0.61 o
   4  11  10      142.54      135.74      1.51 o
   5  11  10      161.75      157.28      1.43 o
   6  11  10        9.58       10.01      0.51 o
   7  11  10       83.03       75.04      0.95 o
   8  11  10        0.86        0.73      0.34 o
   0  12  10       44.78       52.17      1.97 o
   1  12  10      250.19      239.72      2.43 o
   2  12  10      114.10      111.09      1.34 o
   3  12  10        0.85        1.61      0.42 o
   4  12  10        0.08        0.17      0.42 o
   5  12  10       12.66       13.04      0.54 o
   6  12  10       14.83       13.94      0.66 o
   7  12  10        1.29        0.70      0.37 o
   1  13  10     1263.58     1277.51     10.00 o
   2  13  10       12.40       13.76      0.67 o
   3  13  10        0.00        0.23      0.36 o
   4  13  10        5.47        5.61      0.52 o
   5  13  10       41.16       37.87      1.27 o
   6  13  10        0.00        0.30      0.28 o
   7  13  10       23.17       20.08      0.62 o
   0  14  10     6521.11     6806.63    108.69 o
   1  14  10      301.46      309.03      2.95 o
   2  14  10       93.90       91.41      1.17 o
   3  14  10       60.56       56.12      0.95 o
   4  14  10        5.17        5.18      0.53 o
   5  14  10       13.54        9.59      0.56 o
   6  14  10        0.28        0.18      0.30 o
   1  15  10      103.68      114.23      1.43 o
   2  15  10        4.01        4.70      0.55 o
   3  15  10        0.13        0.45      0.37 o
   4  15  10       24.67       27.41      0.99 o
   5  15  10       18.13       17.45      0.73 o
   6  15  10        3.74        8.23      0.73 o
   0  16  10     2140.22     2267.45     26.75 o
   1  16  10      271.77      299.45      2.60 o
   2  16  10       17.96       21.01      0.68 o
   3  16  10        0.37        0.30      0.32 o
   4  16  10        2.94        3.31      0.60 o
   5  16  10        0.80        0.43      0.43 o
   1  17  10      178.66      181.34      1.79 o
   2  17  10        4.33        2.68      0.37 o
   3  17  10       41.77       50.19      0.80 o
   4  17  10       53.01       71.07      1.30 o
   0  18  10      384.34      421.98      5.16 o
   1  18  10       27.11       29.68      0.82 o
   2  18  10        4.26        3.49      0.64 o
   1   1  11        4.74        2.75      0.45 o
   2   1  11        0.43        1.10      0.42 o
   3   1  11        5.62        6.67      0.56 o
   4   1  11       73.10       75.75      1.29 o
   5   1  11     1955.73     1999.80     16.33 o
   6   1  11       82.51       77.77      1.06 o
   7   1  11        0.04        0.24      0.32 o
   8   1  11      334.86      334.90      2.66 o
   9   1  11        4.68        2.51      0.46 o
   0   2  11       39.33       41.86      1.59 o
   1   2  11       78.29       81.20      1.16 o
   2   2  11       63.37       68.50      1.11 o
   3   2  11       13.59       13.03      0.79 o
   4   2  11      351.93      338.11      3.45 o
   5   2  11     1293.68     1354.77     16.22 o
   6   2  11       87.23       85.25      1.35 o
   7   2  11        0.19       -0.01      0.34 o
   8   2  11      138.98      131.51      1.66 o
   9   2  11        2.08        0.72      0.39 o
   1   3  11       60.44       65.12      1.00 o
   2   3  11       13.32       15.52      0.65 o
   3   3  11       29.94       27.92      0.84 o
   4   3  11       39.22       44.24      1.33 o
   5   3  11        0.13        0.94      0.50 o
   6   3  11      220.40      221.29      1.84 o
   7   3  11       44.80       44.42      0.81 o
   8   3  11        1.54        1.38      0.50 o
   9   3  11       14.98       12.20      0.66 o
   0   4  11      206.69      205.31      2.85 o
   1   4  11       48.48       53.67      1.09 o
   2   4  11        3.69        3.71      0.48 o
   3   4  11      103.22      102.82      1.40 o
   4   4  11       73.90       80.14      1.50 o
   5   4  11      237.65      252.34      2.44 o
   6   4  11       70.86       72.38      1.11 o
   7   4  11       13.90       10.41      0.52 o
   8   4  11       14.28       12.52      0.58 o
   9   4  11       40.39       49.13      0.76 o
   1   5  11       33.57       39.16      1.03 o
   2   5  11      427.01      418.02      3.40 o
   3   5  11       24.83       26.29      0.80 o
   4   5  11       80.71       84.34      1.40 o
   5   5  11        5.35        7.19      0.57 o
   6   5  11       10.05       12.86      0.61 o
   7   5  11        0.24        0.10      0.29 o
   8   5  11        0.28       -0.02      0.32 o
   9   5  11        9.50       16.90      0.65 o
   0   6  11       54.00       60.24      1.78 o
   1   6  11      104.21      106.37      1.41 o
   2   6  11      154.37      157.16      1.64 o
   3   6  11      107.66      106.32      1.29 o
   4   6  11       31.21       30.42      0.96 o
   5   6  11      115.46      107.74      1.26 o
   6   6  11        0.00        0.68      0.39 o
   7   6  11        0.01        0.34      0.34 o
   8   6  11        0.37        0.21      0.33 o
   9   6  11        0.61        0.37      0.37 o
   1   7  11        1.19        1.12      0.47 o
   2   7  11       71.06       73.78      1.13 o
   3   7  11       24.30       21.53      0.75 o
   4   7  11      116.25      120.02      1.51 o
   5   7  11       26.76       27.29      0.74 o
   6   7  11      234.87      221.11      1.86 o
   7   7  11        0.45        0.25      0.34 o
   8   7  11        1.69        1.41      0.41 o
   0   8  11      355.54      336.31      4.01 o
   1   8  11      100.30       97.28      1.28 o
   2   8  11      151.06      146.92      1.59 o
   3   8  11      105.20       99.37      1.24 o
   4   8  11      294.40      279.69      2.56 o
   5   8  11       90.28       84.98      1.16 o
   6   8  11       30.34       25.06      0.69 o
   7   8  11       25.73       25.54      0.61 o
   8   8  11       19.51       18.03      0.66 o
   1   9  11       19.23       20.12      0.76 o
   2   9  11        7.92        9.36      0.64 o
   3   9  11       15.79       19.84      0.68 o
   4   9  11       39.15       30.18      0.74 o
   5   9  11      577.49      527.56      4.05 o
   6   9  11       16.31       14.59      0.61 o
   7   9  11       18.93       23.30      0.57 o
   8   9  11       79.78       71.83      1.08 o
   0  10  11      137.46      145.55      2.46 o
   1  10  11       81.19       72.29      1.18 o
   2  10  11      207.18      212.41      2.01 o
   3  10  11      106.05      105.24      1.43 o
   4  10  11       46.13       45.44      0.91 o
   5  10  11      114.93      107.44      1.16 o
   6  10  11       51.67       56.83      0.89 o
   7  10  11       41.22       46.23      0.80 o
   1  11  11       47.35       49.99      0.97 o
   2  11  11        0.49        0.55      0.46 o
   3  11  11       54.06       50.38      1.08 o
   4  11  11       35.43       33.10      1.24 o
   5  11  11      117.56       86.88      0.95 o
   6  11  11        6.72        5.14      0.62 o
   7  11  11        3.99        1.15      0.37 o
   0  12  11      436.06      456.89      5.00 o
   1  12  11      357.23      380.01      3.17 o
   2  12  11      549.91      570.52      4.97 o
   3  12  11        1.65        1.61      0.56 o
   4  12  11       40.96       34.67      0.79 o
   5  12  11       59.13       52.55      0.87 o
   6  12  11        0.60        0.13      0.32 o
   1  13  11      213.29      220.35      2.01 o
   2  13  11      304.06      305.67      2.56 o
   3  13  11        0.06        0.04      0.43 o
   4  13  11       64.28       65.70      1.02 o
   5  13  11        0.86        0.85      0.38 o
   6  13  11        0.00        0.49      0.39 o
   0  14  11      124.41      127.81      2.01 o
   1  14  11      123.66      128.44      1.53 o
   2  14  11       58.18       58.52      1.01 o
   3  14  11       50.94       50.39      0.96 o
   4  14  11        3.67        3.10      0.47 o
   5  14  11        1.17        1.59      0.42 o
   1  15  11       20.49       20.98      0.65 o
   2  15  11      533.43      570.64      4.50 o
   3  15  11       37.32       38.64      0.78 o
   4  15  11       39.18       42.11      0.93 o
   0  16  11      100.07      104.93      1.57 o
   1  16  11      143.42      145.18      1.55 o
   2  16  11      115.94      116.22      1.30 o
   3  16  11       30.20       34.77      0.86 o
   1  17  11        0.16        0.60      0.48 o
   0   0  12        3.79        1.13      0.75 o
   1   0  12      203.44      208.60      2.77 o
   2   0  12       77.61       69.65      1.34 o
   3   0  12      561.29      578.86      7.09 o
   4   0  12     1002.72     1072.63     13.75 o
   5   0  12        5.30       14.65      3.58 o
   6   0  12       17.68       11.17      0.78 o
   7   0  12     1973.93     1844.01     24.46 o
   8   0  12      392.21      410.12      5.22 o
   1   1  12        8.06        9.21      0.66 o
   2   1  12        2.36        2.06      0.50 o
   3   1  12      253.05      258.41      2.78 o
   4   1  12      469.06      466.09      6.09 o
   5   1  12       14.79       17.59      1.00 o
   6   1  12      157.05      142.71      1.87 o
   7   1  12      266.86      259.92      4.03 o
   8   1  12       12.10       11.97      1.12 o
   0   2  12       63.82       72.60      1.79 o
   1   2  12       20.85       18.53      0.70 o
   2   2  12       51.64       54.30      1.11 o
   3   2  12      220.83      225.17      4.80 o
   4   2  12      176.58      189.77      3.59 o
   5   2  12      100.62       99.36      1.50 o
   6   2  12      108.16      110.77      1.57 o
   7   2  12      176.10      152.52      1.53 o
   8   2  12       62.20       68.34      1.25 o
   1   3  12        3.09        4.05      0.58 o
   2   3  12        0.05        0.19      0.45 o
   3   3  12      535.40      548.33      5.45 o
   4   3  12      463.04      477.64      4.91 o
   5   3  12       71.83       63.58      1.29 o
   6   3  12       17.89       17.27      0.73 o
   7   3  12      414.33      358.88      3.95 o
   8   3  12        5.32        2.50      0.59 o
   0   4  12        0.16        0.95      0.64 o
   1   4  12       27.23       22.99      0.90 o
   2   4  12        6.04        6.61      0.59 o
   3   4  12      234.38      232.42      2.88 o
   4   4  12       72.84       76.15      1.30 o
   5   4  12       49.56       48.19      1.07 o
   6   4  12       97.01       93.91      1.41 o
   7   4  12       99.19       92.27      1.38 o
   8   4  12        8.47        5.12      0.64 o
   1   5  12       10.78       13.80      0.74 o
   2   5  12        6.02        6.02      0.62 o
   3   5  12       11.04       11.88      0.80 o
   4   5  12        5.35        8.15      0.71 o
   5   5  12      276.62      273.38      2.80 o
   6   5  12      203.15      201.85      1.98 o
   7   5  12        8.93        3.43      0.42 o
   8   5  12        2.65        1.65      0.58 o
   0   6  12      121.40      117.80      2.47 o
   1   6  12        2.38        3.12      0.56 o
   2   6  12       19.55       19.59      0.80 o
   3   6  12       69.76       73.45      1.16 o
   4   6  12        5.34        4.21      0.61 o
   5   6  12      111.84      108.39      1.46 o
   6   6  12       56.76       53.02      0.94 o
   7   6  12        0.20        0.29      0.35 o
   8   6  12        7.57        5.34      0.73 o
   1   7  12       28.68       28.88      1.07 o
   2   7  12       12.12       12.94      0.63 o
   3   7  12        1.21        1.80      0.49 o
   4   7  12      110.58       98.93      1.56 o
   5   7  12        3.73        3.03      0.54 o
   6   7  12       31.89       28.54      0.73 o
   7   7  12       43.65       38.99      0.86 o
   0   8  12       91.47       81.72      2.02 o
   1   8  12        5.63        5.32      0.74 o
   2   8  12        5.16        3.44      0.58 o
   3   8  12      130.34      126.27      1.40 o
   4   8  12        0.35        0.76      0.48 o
   5   8  12       74.71       79.03      1.20 o
   6   8  12        7.38        6.59      0.61 o
   7   8  12      102.15      102.30      1.42 o
   1   9  12      133.21      139.01      1.60 o
   2   9  12       24.71       21.81      0.71 o
   3   9  12       53.73       56.74      1.13 o
   4   9  12       10.93        5.65      0.67 o
   5   9  12        0.38        0.43      0.41 o
   6   9  12      183.91      182.07      2.15 o
   7   9  12       74.56       69.54      1.26 o
   0  10  12       10.87       13.39      1.10 o
   1  10  12      131.15      123.99      1.49 o
   2  10  12        5.71        4.66      0.55 o
   3  10  12       76.97       70.27      1.05 o
   4  10  12      226.86      221.86      2.33 o
   5  10  12        9.83        6.24      0.67 o
   6  10  12        1.49        1.15      0.42 o
   1  11  12      276.49      269.95      2.61 o
   2  11  12        8.75        7.63      0.68 o
   3  11  12      102.06       96.13      1.27 o
   4  11  12      141.71      130.03      1.93 o
   5  11  12        7.50        3.67      0.57 o
   6  11  12        2.92        2.40      0.69 o
   0  12  12      121.27      130.63      2.01 o
   1  12  12      274.85      286.55      2.59 o
   2  12  12       22.64       23.26      0.72 o
   3  12  12      152.19      150.53      1.61 o
   4  12  12       65.53       65.68      1.65 o
   5  12  12        0.34        0.18      0.43 o
   1  13  12        5.74        7.34      0.55 o
   2  13  12       11.59       11.98      0.83 o
   3  13  12      193.27      187.82      2.19 o
   4  13  12        2.10        2.45      0.75 o
   0  14  12        1.63        1.41      0.59 o
   1  14  12        0.87        0.88      0.38 o
   2  14  12       14.78       14.75      0.64 o
   3  14  12      411.48      445.54      3.92 o
   4  14  12       84.63       86.19      3.09 o
   1  15  12       22.20       24.59      0.75 o
   2  15  12       23.56       23.78      0.79 o
   1   1  13        0.84        1.34      0.46 o
   2   1  13       72.82       77.35      1.13 o
   3   1  13        2.24        3.31      0.63 o
   4   1  13       68.82       69.32      1.40 o
   5   1  13        7.07       12.06      3.16 o
   6   1  13       56.13       50.38      1.27 o
   7   1  13      158.29      153.09      2.32 o
   0   2  13       62.37       62.59      1.41 o
   1   2  13        0.49        1.34      0.49 o
   2   2  13      754.86      769.68      6.36 o
   3   2  13       19.62       18.91      1.00 o
   4   2  13       67.42       78.29      3.22 o
   5   2  13       67.87       69.82      1.19 o
   6   2  13      180.98      178.89      1.95 o
   7   2  13      295.19      279.19      3.85 o
   1   3  13        4.65        4.13      0.60 o
   2   3  13       12.61       10.15      0.77 o
   3   3  13        0.19        0.55      0.52 o
   4   3  13      256.46      272.10      2.85 o
   5   3  13      113.97      127.79      1.68 o
   6   3  13       88.73       80.24      1.09 o
   7   3  13      114.41      110.89      2.09 o
   0   4  13      347.06      374.18      4.93 o
   1   4  13      177.41      175.61      1.95 o
   2   4  13      152.29      150.21      1.79 o
   3   4  13        4.35        6.06      0.65 o
   4   4  13      147.86      146.06      2.51 o
   5   4  13        1.25        0.92      0.50 o
   6   4  13       36.39       39.80      1.05 o
   7   4  13       58.01       59.80      1.26 o
   1   5  13       16.99       14.59      0.72 o
   2   5  13      517.88      515.83      4.37 o
   3   5  13        1.92        2.40      0.73 o
   4   5  13       18.38       20.15      0.93 o
   5   5  13       15.61       15.70      0.79 o
   6   5  13        1.14        1.04      0.48 o
   7   5  13        2.44        2.22      0.59 o
   0   6  13       58.87       61.23      1.82 o
   1   6  13       27.15       26.90      1.33 o
   2   6  13      140.19      138.90      1.60 o
   3   6  13       89.35       93.53      1.60 o
   4   6  13      102.00      107.18      1.66 o
   5   6  13        1.94        0.94      0.49 o
   6   6  13       11.51       10.79      0.65 o
   1   7  13       57.86       58.13      1.19 o
   2   7  13       56.91       63.31      1.15 o
   3   7  13        2.69        2.11      0.55 o
   4   7  13      110.47      115.37      1.86 o
   5   7  13       20.22       19.34      0.77 o
   6   7  13       13.19       13.00      1.05 o
   0   8  13       50.71       48.50      1.56 o
   1   8  13        0.61        1.29      0.58 o
   2   8  13       75.49       71.98      1.49 o
   3   8  13       14.66       14.84      0.94 o
   4   8  13       43.84       47.97      1.15 o
   5   8  13       28.00       31.06      0.89 o
   6   8  13       20.81       25.65      0.88 o
   1   9  13      122.88      126.39      1.84 o
   2   9  13      173.88      176.58      2.14 o
   3   9  13        0.07        0.18      0.53 o
   4   9  13        0.09        0.09      0.42 o
   5   9  13       10.31       12.19      1.34 o
   0  10  13      121.58      126.98      2.26 o
   1  10  13      234.16      239.20      2.59 o
   2  10  13       60.73       57.17      0.95 o
   3  10  13       21.83       21.20      0.82 o
   4  10  13        0.05        0.34      0.55 o
   5  10  13        3.03        2.22      0.70 o
   1  11  13      169.00      172.25      2.04 o
   2  11  13        0.16        0.47      0.38 o
   3  11  13        6.42        7.04      0.70 o
   4  11  13        7.29        4.37      0.66 o
   0  12  13       52.01       45.16      2.04 o
   1  12  13       83.27       74.98      1.38 o
   2  12  13      472.31      473.86      7.98 o
   3  12  13       60.26       67.25      1.29 o
   1  13  13       90.12      103.97      1.66 o
   2  13  13      115.64      118.17      1.86 o
   0   0  14       10.87       10.93      1.98 o
   1   0  14       22.69       22.27      1.33 o
   2   0  14       50.51       48.25      1.40 o
   3   0  14     1031.05     1082.80     18.33 o
   4   0  14       46.57       51.63      3.43 o
   5   0  14        0.06        0.20      1.03 o
   6   0  14       15.53       16.76      1.70 o
   1   1  14       20.16       21.39      0.77 o
   2   1  14       19.57       21.84      0.71 o
   3   1  14      419.71      430.08      5.28 o
   4   1  14       73.09       75.09      1.49 o
   5   1  14        0.78        0.68      0.92 o
   6   1  14        8.72        6.98      1.67 o
   0   2  14       24.06       25.67      1.27 o
   1   2  14        3.20        2.67      0.46 o
   2   2  14        0.01       -0.10      0.38 o
   3   2  14      214.54      231.50      2.69 o
   4   2  14       45.09       48.87      1.14 o
   5   2  14       38.92       40.40      0.91 o
   6   2  14        6.31        4.34      0.84 o
   1   3  14        3.26        2.54      0.48 o
   2   3  14       33.45       33.45      0.81 o
   3   3  14      785.90      820.09      7.39 o
   4   3  14        7.49        5.22      0.54 o
   5   3  14        2.25        1.11      0.49 o
   6   3  14       12.77       10.66      0.82 o
   0   4  14        8.95       11.68      0.90 o
   1   4  14       69.80       69.63      1.17 o
   2   4  14        9.48        8.84      0.64 o
   3   4  14       32.29       31.43      1.10 o
   4   4  14      191.48      181.91      2.01 o
   5   4  14        9.35       11.01      0.81 o
   1   5  14       37.87       40.35      0.95 o
   2   5  14        3.01        1.93      0.58 o
   3   5  14       63.98       70.00      1.35 o
   4   5  14       64.08       67.09      1.34 o
   5   5  14        2.58        2.12      0.50 o
   0   6  14       29.02       32.55      1.39 o
   1   6  14       57.59       55.20      1.04 o
   2   6  14      197.63      200.67      2.27 o
   3   6  14       78.39       74.94      1.31 o
   4   6  14        0.00        0.44      0.52 o
   5   6  14        3.39        2.10      0.52 o
   1   7  14        0.71        0.66      0.48 o
   2   7  14        6.17        4.36      0.57 o
   3   7  14       23.61       27.27      0.84 o
   4   7  14      130.75      130.47      1.96 o
   0   8  14       11.45       13.33      0.99 o
   1   8  14        4.71        4.91      0.64 o
   2   8  14       21.31       25.11      0.94 o
   3   8  14       62.24       59.60      1.43 o
   4   8  14        0.10        0.45      0.53 o
   1   9  14       15.51       19.35      0.83 o
   2   9  14       12.98       11.22      0.83 o
   3   9  14       16.02       16.26      0.95 o
   0  10  14       31.78       37.13      4.28 o
   1  10  14       14.85       17.72      1.22 o
   2  10  14       21.71       22.29      1.00 o
   1  11  14        5.66        4.71      0.65 o
   1   1  15      248.21      256.11      2.86 o
   2   1  15      726.75      770.26     12.98 o
   3   1  15       59.34       57.89      2.14 o
   4   1  15       18.16       16.10      1.48 o
   0   2  15        9.51       12.38      1.10 o
   1   2  15        3.26        2.18      0.50 o
   2   2  15      300.58      311.30      3.71 o
   3   2  15       28.41       30.14      1.88 o
   4   2  15        7.13        4.80      0.76 o
   1   3  15        1.51        1.37      0.47 o
   2   3  15       10.34       13.32      2.54 o
   3   3  15       37.26       38.73      1.11 o
   0   4  15       41.32       43.53      1.58 o
   1   4  15       20.23       20.15      0.87 o
   2   4  15      100.00      107.07      1.79 o
   3   4  15       72.38       76.65      1.75 o
   1   5  15       11.55       11.98      0.75 o
   2   5  15       38.77       38.55      1.14 o
   3   5  15        6.69        4.29      0.75 o
   0   6  15       26.09       30.85      3.02 o
   1   6  15       18.96       21.26      0.95 o
   2   6  15       59.26       64.13      1.50 o
   1   7  15        0.16        0.36      0.57 o
 
